# Supplementary material for: Physiological respiratory parameters in pre-hospital patients with suspected COVID-19: A prospective cohort study
Source: PLoS One. 2021 Sep 2;16(9):e0257018. doi: 10.1371/journal.pone.0257018 (PMC8412304; doi:10.1371/journal.pone.0257018)
Supplement: S1 Dataset — (XLSX) [file pone.0257018.s001.xlsx]

## Sheet: Blad1
EXAMINE VARIABLES=Age_E1_C1_ BY covid_positive_E1_C1_
/PLOT BOXPLOT HISTOGRAM
/COMPARE GROUPS
/STATISTICS DESCRIPTIVES
/CINTERVAL 95
/MISSING LISTWISE
/NOTOTAL.
Explore
Notes
Output Created		30-APR-2021 09:53:23
Comments
Input	Data	C:\Users\johma821\Desktop\Covidflux\Sammanställd data\covidflux_20210322 skarp analys.sav
	Active Dataset	DataSet1
	Filter	<none>
	Weight	<none>
	Split File	<none>
	N of Rows in Working Data File	95
Missing Value Handling	Definition of Missing	User-defined missing values for dependent variables are treated as missing.
	Cases Used	Statistics are based on cases with no missing values for any dependent variable or factor used.
Syntax		EXAMINE VARIABLES=Age_E1_C1_ BY covid_positive_E1_C1_ /PLOT BOXPLOT HISTOGRAM /COMPARE GROUPS /STATISTICS DESCRIPTIVES /CINTERVAL 95 /MISSING LISTWISE /NOTOTAL.
Resources	Processor Time	00:00:00,30
	Elapsed Time	00:00:00,32
covid_positive_E1_C1_
Case Processing Summary
covid_positive_E1_C1_		Cases
		Valid		Missing		Total
		N	Percent	N	Percent	N	Percent
Age_E1_C1_	No	42	1	0	0	42	1
	Yes	53	1	0	0	53	1
Descriptives
covid_positive_E1_C1_				Statistic	Std. Error
Age_E1_C1_	No	Mean		62.8333	3.25992
		95% Confidence Interval for Mean	Lower Bound	56.2498
			Upper Bound	69.4169
		5% Trimmed Mean		63.209
		Median		71.5
		Variance		446.337
		Std. Deviation		21.1267
		Minimum		27
		Maximum		95
		Range		68
		Interquartile Range		42
		Skewness		-0.38405	0.365361
		Kurtosis		-1.34978	0.716633
	Yes	Mean		52.3208	2.38049
		95% Confidence Interval for Mean	Lower Bound	47.5439
			Upper Bound	57.0976
		5% Trimmed Mean		51.8983
		Median		50
		Variance		300.337
		Std. Deviation		17.3302
		Minimum		23
		Maximum		88
		Range		65
		Interquartile Range		14.5
		Skewness		0.721031	0.327446
		Kurtosis		-0.349693	0.64442
Age_E1_C1_
Histograms
EXAMINE VARIABLES=Weight_E1_C1_ BY covid_positive_E1_C1_
/PLOT BOXPLOT HISTOGRAM
/COMPARE GROUPS
/STATISTICS DESCRIPTIVES
/CINTERVAL 95
/MISSING LISTWISE
/NOTOTAL.
Explore
Notes
Output Created		30-APR-2021 09:54:14
Comments
Input	Data	C:\Users\johma821\Desktop\Covidflux\Sammanställd data\covidflux_20210322 skarp analys.sav
	Active Dataset	DataSet1
	Filter	<none>
	Weight	<none>
	Split File	<none>
	N of Rows in Working Data File	95
Missing Value Handling	Definition of Missing	User-defined missing values for dependent variables are treated as missing.
	Cases Used	Statistics are based on cases with no missing values for any dependent variable or factor used.
Syntax		EXAMINE VARIABLES=Weight_E1_C1_ BY covid_positive_E1_C1_ /PLOT BOXPLOT HISTOGRAM /COMPARE GROUPS /STATISTICS DESCRIPTIVES /CINTERVAL 95 /MISSING LISTWISE /NOTOTAL.
Resources	Processor Time	00:00:00,34
	Elapsed Time	00:00:00,33
covid_positive_E1_C1_
Case Processing Summary
covid_positive_E1_C1_		Cases
		Valid		Missing		Total
		N	Percent	N	Percent	N	Percent
Weight_E1_C1_	No	41	0.97619	1	0.0238095	42	1
	Yes	52	0.981132	1	0.0188679	53	1
Descriptives
covid_positive_E1_C1_				Statistic	Std. Error
Weight_E1_C1_	No	Mean		77.8171	3.53078
		95% Confidence Interval for Mean	Lower Bound	70.6811
			Upper Bound	84.953
		5% Trimmed Mean		75.6098
		Median		70
		Variance		511.122
		Std. Deviation		22.608
		Minimum		46
		Maximum		155
		Range		109
		Interquartile Range		18
		Skewness		1.81308	0.3695
		Kurtosis		3.42974	0.724483
	Yes	Mean		87.5865	2.74524
		95% Confidence Interval for Mean	Lower Bound	82.0752
			Upper Bound	93.0978
		5% Trimmed Mean		86.7543
		Median		83
		Variance		391.889
		Std. Deviation		19.7962
		Minimum		50
		Maximum		143
		Range		93
		Interquartile Range		22.25
		Skewness		0.893465	0.330414
		Kurtosis		0.884963	0.650093
Weight_E1_C1_
Histograms
EXAMINE VARIABLES=Length_E1_C1_ BY covid_positive_E1_C1_
/PLOT BOXPLOT HISTOGRAM
/COMPARE GROUPS
/STATISTICS DESCRIPTIVES
/CINTERVAL 95
/MISSING LISTWISE
/NOTOTAL.
Explore
Notes
Output Created		30-APR-2021 09:55:05
Comments
Input	Data	C:\Users\johma821\Desktop\Covidflux\Sammanställd data\covidflux_20210322 skarp analys.sav
	Active Dataset	DataSet1
	Filter	<none>
	Weight	<none>
	Split File	<none>
	N of Rows in Working Data File	95
Missing Value Handling	Definition of Missing	User-defined missing values for dependent variables are treated as missing.
	Cases Used	Statistics are based on cases with no missing values for any dependent variable or factor used.
Syntax		EXAMINE VARIABLES=Length_E1_C1_ BY covid_positive_E1_C1_ /PLOT BOXPLOT HISTOGRAM /COMPARE GROUPS /STATISTICS DESCRIPTIVES /CINTERVAL 95 /MISSING LISTWISE /NOTOTAL.
Resources	Processor Time	00:00:00,31
	Elapsed Time	00:00:00,31
covid_positive_E1_C1_
Case Processing Summary
covid_positive_E1_C1_		Cases
		Valid		Missing		Total
		N	Percent	N	Percent	N	Percent
Length_E1_C1_	No	41	0.97619	1	0.0238095	42	1
	Yes	53	1	0	0	53	1
Descriptives
covid_positive_E1_C1_				Statistic	Std. Error
Length_E1_C1_	No	Mean		170.244	1.45157
		95% Confidence Interval for Mean	Lower Bound	167.31
			Upper Bound	173.178
		5% Trimmed Mean		170.076
		Median		170
		Variance		86.389
		Std. Deviation		9.29457
		Minimum		154
		Maximum		190
		Range		36
		Interquartile Range		16.5
		Skewness		0.26241	0.3695
		Kurtosis		-0.884721	0.724483
	Yes	Mean		171.981	1.45854
		95% Confidence Interval for Mean	Lower Bound	169.054
			Upper Bound	174.908
		5% Trimmed Mean		172.172
		Median		173
		Variance		112.75
		Std. Deviation		10.6184
		Minimum		150
		Maximum		194
		Range		44
		Interquartile Range		15
		Skewness		-0.427956	0.327446
		Kurtosis		-0.34213	0.64442
Length_E1_C1_
Histograms
EXAMINE VARIABLES=respiratory_rate_E1_C1_ BY covid_positive_E1_C1_
/PLOT BOXPLOT HISTOGRAM
/COMPARE GROUPS
/STATISTICS DESCRIPTIVES
/CINTERVAL 95
/MISSING LISTWISE
/NOTOTAL.
Explore
Notes
Output Created		30-APR-2021 09:55:50
Comments
Input	Data	C:\Users\johma821\Desktop\Covidflux\Sammanställd data\covidflux_20210322 skarp analys.sav
	Active Dataset	DataSet1
	Filter	<none>
	Weight	<none>
	Split File	<none>
	N of Rows in Working Data File	95
Missing Value Handling	Definition of Missing	User-defined missing values for dependent variables are treated as missing.
	Cases Used	Statistics are based on cases with no missing values for any dependent variable or factor used.
Syntax		EXAMINE VARIABLES=respiratory_rate_E1_C1_ BY covid_positive_E1_C1_ /PLOT BOXPLOT HISTOGRAM /COMPARE GROUPS /STATISTICS DESCRIPTIVES /CINTERVAL 95 /MISSING LISTWISE /NOTOTAL.
Resources	Processor Time	00:00:00,27
	Elapsed Time	00:00:00,30
covid_positive_E1_C1_
Case Processing Summary
covid_positive_E1_C1_		Cases
		Valid		Missing		Total
		N	Percent	N	Percent	N	Percent
respiratory_rate_E1_C1_	No	42	1	0	0	42	1
	Yes	53	1	0	0	53	1
Descriptives
covid_positive_E1_C1_				Statistic	Std. Error
respiratory_rate_E1_C1_	No	Mean		22.0476	1.06684
		95% Confidence Interval for Mean	Lower Bound	19.8931
			Upper Bound	24.2022
		5% Trimmed Mean		21.6217
		Median		20
		Variance		47.8026
		Std. Deviation		6.91394
		Minimum		10
		Maximum		43
		Range		33
		Interquartile Range		8.25
		Skewness		1.04499	0.365361
		Kurtosis		1.49617	0.716633
	Yes	Mean		23.717	1.02132
		95% Confidence Interval for Mean	Lower Bound	21.6676
			Upper Bound	25.7664
		5% Trimmed Mean		23.4979
		Median		22
		Variance		55.2837
		Std. Deviation		7.4353
		Minimum		10
		Maximum		40
		Range		30
		Interquartile Range		12
		Skewness		0.532526	0.327446
		Kurtosis		-0.540273	0.64442
respiratory_rate_E1_C1_
Histograms
EXAMINE VARIABLES=body_temperature_E1_C1_ BY covid_positive_E1_C1_
/PLOT BOXPLOT HISTOGRAM
/COMPARE GROUPS
/STATISTICS DESCRIPTIVES
/CINTERVAL 95
/MISSING LISTWISE
/NOTOTAL.
Explore
Notes
Output Created		30-APR-2021 09:56:26
Comments
Input	Data	C:\Users\johma821\Desktop\Covidflux\Sammanställd data\covidflux_20210322 skarp analys.sav
	Active Dataset	DataSet1
	Filter	<none>
	Weight	<none>
	Split File	<none>
	N of Rows in Working Data File	95
Missing Value Handling	Definition of Missing	User-defined missing values for dependent variables are treated as missing.
	Cases Used	Statistics are based on cases with no missing values for any dependent variable or factor used.
Syntax		EXAMINE VARIABLES=body_temperature_E1_C1_ BY covid_positive_E1_C1_ /PLOT BOXPLOT HISTOGRAM /COMPARE GROUPS /STATISTICS DESCRIPTIVES /CINTERVAL 95 /MISSING LISTWISE /NOTOTAL.
Resources	Processor Time	00:00:00,34
	Elapsed Time	00:00:00,35
covid_positive_E1_C1_
Case Processing Summary
covid_positive_E1_C1_		Cases
		Valid		Missing		Total
		N	Percent	N	Percent	N	Percent
body_temperature_E1_C1_	No	42	1	0	0	42	1
	Yes	52	0.981132	1	0.0188679	53	1
Descriptives
covid_positive_E1_C1_				Statistic	Std. Error
body_temperature_E1_C1_	No	Mean		37.5833	0.159555
		95% Confidence Interval for Mean	Lower Bound	37.2611
			Upper Bound	37.9056
		5% Trimmed Mean		37.5209
		Median		37.35
		Variance		1.06923
		Std. Deviation		1.03403
		Minimum		35.4
		Maximum		41
		Range		5.6
		Interquartile Range		1.075
		Skewness		1.19414	0.365361
		Kurtosis		2.23626	0.716633
	Yes	Mean		38.1731	0.13941
		95% Confidence Interval for Mean	Lower Bound	37.8932
			Upper Bound	38.453
		5% Trimmed Mean		38.1483
		Median		38
		Variance		1.01063
		Std. Deviation		1.0053
		Minimum		36.4
		Maximum		40.8
		Range		4.4
		Interquartile Range		1.55
		Skewness		0.389663	0.330414
		Kurtosis		-0.404588	0.650093
body_temperature_E1_C1_
Histograms
EXAMINE VARIABLES=saturation_E1_C1_ BY covid_positive_E1_C1_
/PLOT BOXPLOT HISTOGRAM
/COMPARE GROUPS
/STATISTICS DESCRIPTIVES
/CINTERVAL 95
/MISSING LISTWISE
/NOTOTAL.
Explore
Notes
Output Created		30-APR-2021 09:57:09
Comments
Input	Data	C:\Users\johma821\Desktop\Covidflux\Sammanställd data\covidflux_20210322 skarp analys.sav
	Active Dataset	DataSet1
	Filter	<none>
	Weight	<none>
	Split File	<none>
	N of Rows in Working Data File	95
Missing Value Handling	Definition of Missing	User-defined missing values for dependent variables are treated as missing.
	Cases Used	Statistics are based on cases with no missing values for any dependent variable or factor used.
Syntax		EXAMINE VARIABLES=saturation_E1_C1_ BY covid_positive_E1_C1_ /PLOT BOXPLOT HISTOGRAM /COMPARE GROUPS /STATISTICS DESCRIPTIVES /CINTERVAL 95 /MISSING LISTWISE /NOTOTAL.
Resources	Processor Time	00:00:00,33
	Elapsed Time	00:00:00,34
covid_positive_E1_C1_
Case Processing Summary
covid_positive_E1_C1_		Cases
		Valid		Missing		Total
		N	Percent	N	Percent	N	Percent
saturation_E1_C1_	No	42	1	0	0	42	1
	Yes	53	1	0	0	53	1
Descriptives
covid_positive_E1_C1_				Statistic	Std. Error
saturation_E1_C1_	No	Mean		94.0238	0.801775
		95% Confidence Interval for Mean	Lower Bound	92.4046
			Upper Bound	95.643
		5% Trimmed Mean		94.4339
		Median		95.5
		Variance		26.9994
		Std. Deviation		5.1961
		Minimum		79
		Maximum		100
		Range		21
		Interquartile Range		8
		Skewness		-1.06462	0.365361
		Kurtosis		0.594247	0.716633
	Yes	Mean		93.3962	1.03857
		95% Confidence Interval for Mean	Lower Bound	91.3122
			Upper Bound	95.4803
		5% Trimmed Mean		94.4706
		Median		96
		Variance		57.1669
		Std. Deviation		7.56088
		Minimum		55
		Maximum		100
		Range		45
		Interquartile Range		5.5
		Skewness		-3.15342	0.327446
		Kurtosis		12.9237	0.64442
saturation_E1_C1_
Histograms
EXAMINE VARIABLES=pulse_E1_C1_ BY covid_positive_E1_C1_
/PLOT BOXPLOT HISTOGRAM
/COMPARE GROUPS
/STATISTICS DESCRIPTIVES
/CINTERVAL 95
/MISSING LISTWISE
/NOTOTAL.
Explore
Notes
Output Created		30-APR-2021 09:57:44
Comments
Input	Data	C:\Users\johma821\Desktop\Covidflux\Sammanställd data\covidflux_20210322 skarp analys.sav
	Active Dataset	DataSet1
	Filter	<none>
	Weight	<none>
	Split File	<none>
	N of Rows in Working Data File	95
Missing Value Handling	Definition of Missing	User-defined missing values for dependent variables are treated as missing.
	Cases Used	Statistics are based on cases with no missing values for any dependent variable or factor used.
Syntax		EXAMINE VARIABLES=pulse_E1_C1_ BY covid_positive_E1_C1_ /PLOT BOXPLOT HISTOGRAM /COMPARE GROUPS /STATISTICS DESCRIPTIVES /CINTERVAL 95 /MISSING LISTWISE /NOTOTAL.
Resources	Processor Time	00:00:00,39
	Elapsed Time	00:00:00,32
covid_positive_E1_C1_
Case Processing Summary
covid_positive_E1_C1_		Cases
		Valid		Missing		Total
		N	Percent	N	Percent	N	Percent
pulse_E1_C1_	No	42	1	0	0	42	1
	Yes	53	1	0	0	53	1
Descriptives
covid_positive_E1_C1_				Statistic	Std. Error
pulse_E1_C1_	No	Mean		92.3333	3.0468
		95% Confidence Interval for Mean	Lower Bound	86.1802
			Upper Bound	98.4865
		5% Trimmed Mean		90.9418
		Median		92
		Variance		389.886
		Std. Deviation		19.7455
		Minimum		62
		Maximum		150
		Range		88
		Interquartile Range		18.5
		Skewness		1.21455	0.365361
		Kurtosis		2.02571	0.716633
	Yes	Mean		99.9623	2.72
		95% Confidence Interval for Mean	Lower Bound	94.5042
			Upper Bound	105.42
		5% Trimmed Mean		99.9927
		Median		104
		Variance		392.114
		Std. Deviation		19.8019
		Minimum		56
		Maximum		153
		Range		97
		Interquartile Range		27.5
		Skewness		-0.033691	0.327446
		Kurtosis		-0.0033551	0.64442
pulse_E1_C1_
Histograms
*Nonparametric Tests: Independent Samples.
NPTESTS
/INDEPENDENT TEST (Age_E1_C1_ Weight_E1_C1_ Length_E1_C1_ bmi_E1_C1_ respiratory_rate_E1_C1_ body_temperature_E1_C1_ saturation_E1_C1_ pulse_E1_C1_) GROUP (covid_positive_E1_C1_)
/MISSING SCOPE=ANALYSIS USERMISSING=EXCLUDE
/CRITERIA ALPHA=0.05 CILEVEL=95.
Nonparametric Tests
Notes
Output Created		30-APR-2021 09:59:29
Comments
Input	Data	C:\Users\johma821\Desktop\Covidflux\Sammanställd data\covidflux_20210322 skarp analys.sav
	Active Dataset	DataSet1
	Filter	<none>
	Weight	<none>
	Split File	<none>
	N of Rows in Working Data File	95
Syntax		NPTESTS /INDEPENDENT TEST (Age_E1_C1_ Weight_E1_C1_ Length_E1_C1_ bmi_E1_C1_ respiratory_rate_E1_C1_ body_temperature_E1_C1_ saturation_E1_C1_ pulse_E1_C1_) GROUP (covid_positive_E1_C1_) /MISSING SCOPE=ANALYSIS USERMISSING=EXCLUDE /CRITERIA ALPHA=0.05 CILEVEL=95.
Resources	Processor Time	00:00:02,03
	Elapsed Time	00:00:01,98
Hypothesis Test Summary
	Null Hypothesis	Test	Sig.a,b	Decision
1	The distribution of Age_E1_C1_ is the same across categories of covid_positive_E1_C1_.	Independent-Samples Mann-Whitney U Test	0.0213445	Reject the null hypothesis.
2	The distribution of Weight_E1_C1_ is the same across categories of covid_positive_E1_C1_.	Independent-Samples Mann-Whitney U Test	0.000745197	Reject the null hypothesis.
3	The distribution of Length_E1_C1_ is the same across categories of covid_positive_E1_C1_.	Independent-Samples Mann-Whitney U Test	0.281917	Retain the null hypothesis.
4	The distribution of bmi_E1_C1_ is the same across categories of covid_positive_E1_C1_.	Independent-Samples Mann-Whitney U Test	0.00870935	Reject the null hypothesis.
5	The distribution of respiratory_rate_E1_C1_ is the same across categories of covid_positive_E1_C1_.	Independent-Samples Mann-Whitney U Test	0.295471	Retain the null hypothesis.
6	The distribution of body_temperature_E1_C1_ is the same across categories of covid_positive_E1_C1_.	Independent-Samples Mann-Whitney U Test	0.0019486	Reject the null hypothesis.
7	The distribution of saturation_E1_C1_ is the same across categories of covid_positive_E1_C1_.	Independent-Samples Mann-Whitney U Test	0.842036	Retain the null hypothesis.
8	The distribution of pulse_E1_C1_ is the same across categories of covid_positive_E1_C1_.	Independent-Samples Mann-Whitney U Test	0.016738	Reject the null hypothesis.
a. The significance level is ,050.
b. Asymptotic significance is displayed.
Independent-Samples Mann-Whitney U Test
Age_E1_C1_ across covid_positive_E1_C1_
Independent-Samples Mann-Whitney U Test Summary
Total N	95
Mann-Whitney U	806
Wilcoxon W	2237
Test Statistic	806
Standard Error	133.372
Standardized Test Statistic	-2.30183
Asymptotic Sig.(2-sided test)	0.0213445
Weight_E1_C1_ across covid_positive_E1_C1_
Independent-Samples Mann-Whitney U Test Summary
Total N	93
Mann-Whitney U	1501.5
Wilcoxon W	2879.5
Test Statistic	1501.5
Standard Error	129.137
Standardized Test Statistic	3.37239
Asymptotic Sig.(2-sided test)	0.000745197
Length_E1_C1_ across covid_positive_E1_C1_
Independent-Samples Mann-Whitney U Test Summary
Total N	94
Mann-Whitney U	1227.5
Wilcoxon W	2658.5
Test Statistic	1227.5
Standard Error	131.038
Standardized Test Statistic	1.07602
Asymptotic Sig.(2-sided test)	0.281917
bmi_E1_C1_ across covid_positive_E1_C1_
Independent-Samples Mann-Whitney U Test Summary
Total N	93
Mann-Whitney U	1405
Wilcoxon W	2783
Test Statistic	1405
Standard Error	129.229
Standardized Test Statistic	2.62326
Asymptotic Sig.(2-sided test)	0.00870935
respiratory_rate_E1_C1_ across covid_positive_E1_C1_
Independent-Samples Mann-Whitney U Test Summary
Total N	95
Mann-Whitney U	1252
Wilcoxon W	2683
Test Statistic	1252
Standard Error	132.863
Standardized Test Statistic	1.04619
Asymptotic Sig.(2-sided test)	0.295471
body_temperature_E1_C1_ across covid_positive_E1_C1_
Independent-Samples Mann-Whitney U Test Summary
Total N	94
Mann-Whitney U	1499
Wilcoxon W	2877
Test Statistic	1499
Standard Error	131.377
Standardized Test Statistic	3.09796
Asymptotic Sig.(2-sided test)	0.0019486
saturation_E1_C1_ across covid_positive_E1_C1_
Independent-Samples Mann-Whitney U Test Summary
Total N	95
Mann-Whitney U	1086.5
Wilcoxon W	2517.5
Test Statistic	1086.5
Standard Error	132.972
Standardized Test Statistic	-0.19929
Asymptotic Sig.(2-sided test)	0.842036
pulse_E1_C1_ across covid_positive_E1_C1_
Independent-Samples Mann-Whitney U Test Summary
Total N	95
Mann-Whitney U	1432
Wilcoxon W	2863
Test Statistic	1432
Standard Error	133.338
Standardized Test Statistic	2.39241
Asymptotic Sig.(2-sided test)	0.016738
