# Supplementary material for: Physiological respiratory parameters in pre-hospital patients with suspected COVID-19: A prospective cohort study
Source: PLoS One. 2021 Sep 2;16(9):e0257018. doi: 10.1371/journal.pone.0257018 (PMC8412304; doi:10.1371/journal.pone.0257018)
Supplement: S2 Dataset — (XLSX) [file pone.0257018.s002.xlsx]

## Sheet: Blad1
CROSSTABS
/TABLES=oxygen_E1_C1_ BY covid_positive_E1_C1_ BY admitted_to_hospital_E1_C1_
/FORMAT=AVALUE TABLES
/STATISTICS=CHISQ
/CELLS=COUNT ROW COLUMN TOTAL
/COUNT ROUND CELL
/METHOD=MC CIN(99) SAMPLES(10000).
Crosstabs
Notes
Output Created		30-APR-2021 10:10:04
Comments
Input	Data	C:\Users\johma821\Desktop\Covidflux\Sammanställd data\covidflux_20210322 skarp analys.sav
	Active Dataset	DataSet1
	Filter	<none>
	Weight	<none>
	Split File	<none>
	N of Rows in Working Data File	95
Missing Value Handling	Definition of Missing	User-defined missing values are treated as missing.
	Cases Used	Statistics for each table are based on all the cases with valid data in the specified range(s) for all variables in each table.
Syntax		CROSSTABS /TABLES=oxygen_E1_C1_ BY covid_positive_E1_C1_ BY admitted_to_hospital_E1_C1_ /FORMAT=AVALUE TABLES /STATISTICS=CHISQ /CELLS=COUNT ROW COLUMN TOTAL /COUNT ROUND CELL /METHOD=MC CIN(99) SAMPLES(10000).
Resources	Processor Time	00:00:00,02
	Elapsed Time	00:00:00,02
	Dimensions Requested	3
	Cells Available	449353
	Time for Exact Statistics	0:00:00,01
Case Processing Summary
	Cases
	Valid		Missing		Total
	N	Percent	N	Percent	N	Percent
oxygen_E1_C1_ * covid_positive_E1_C1_ * admitted_to_hospital_E1_C1_	59	0.621053	36	0.378947	95	1
oxygen_E1_C1_ * covid_positive_E1_C1_ * admitted_to_hospital_E1_C1_ Crosstabulation
admitted_to_hospital_E1_C1_				covid_positive_E1_C1_		Total
				No	Yes
1	oxygen_E1_C1_	0	Count	13	7	20
			% within oxygen_E1_C1_	0.65	0.35	1
			% within covid_positive_E1_C1_	0.565217	0.194444	0.338983
			% of Total	0.220339	0.118644	0.338983
		1	Count	10	29	39
			% within oxygen_E1_C1_	0.25641	0.74359	1
			% within covid_positive_E1_C1_	0.434783	0.805556	0.661017
			% of Total	0.169492	0.491525	0.661017
	Total		Count	23	36	59
			% within oxygen_E1_C1_	0.389831	0.610169	1
			% within covid_positive_E1_C1_	1	1	1
			% of Total	0.389831	0.610169	1
Total	oxygen_E1_C1_	0	Count	13	7	20
			% within oxygen_E1_C1_	0.65	0.35	1
			% within covid_positive_E1_C1_	0.565217	0.194444	0.338983
			% of Total	0.220339	0.118644	0.338983
		1	Count	10	29	39
			% within oxygen_E1_C1_	0.25641	0.74359	1
			% within covid_positive_E1_C1_	0.434783	0.805556	0.661017
			% of Total	0.169492	0.491525	0.661017
	Total		Count	23	36	59
			% within oxygen_E1_C1_	0.389831	0.610169	1
			% within covid_positive_E1_C1_	1	1	1
			% of Total	0.389831	0.610169	1
Chi-Square Testsc
admitted_to_hospital_E1_C1_		Value	df	Asymptotic Significance (2-sided)	Exact Sig. (2-sided)	Exact Sig. (1-sided)	Point Probability
1	Pearson Chi-Square	8,610a	1	0.0033432	0.00495358	0.00405861
	Continuity Correctionb	7.03482	1	0.00799399
	Likelihood Ratio	8.60251	1	0.00335701	0.00495358	0.00405861
	Fisher's Exact Test				0.00495358	0.00405861
	Linear-by-Linear Association	8,464d	1	0.00362228	0.00495358	0.00405861	0.00341746
	N of Valid Cases	59
Total	Pearson Chi-Square	8,610a	1	0.0033432	0.00495358	0.00405861
	Continuity Correctionb	7.03482	1	0.00799399
	Likelihood Ratio	8.60251	1	0.00335701	0.00495358	0.00405861
	Fisher's Exact Test				0.00495358	0.00405861
	Linear-by-Linear Association	8,464d	1	0.00362228	0.00495358	0.00405861	0.00341746
	N of Valid Cases	59
a. 0 cells (0,0%) have expected count less than 5. The minimum expected count is 7,80.
b. Computed only for a 2x2 table
c. For 2x2 crosstabulation, exact results are provided instead of Monte Carlo results.
d. The standardized statistic is 2,909.
CROSSTABS
/TABLES=optiflow_E1_C1_ BY covid_positive_E1_C1_ BY admitted_to_hospital_E1_C1_
/FORMAT=AVALUE TABLES
/STATISTICS=CHISQ
/CELLS=COUNT ROW COLUMN TOTAL
/COUNT ROUND CELL
/METHOD=MC CIN(99) SAMPLES(10000).
Crosstabs
Notes
Output Created		30-APR-2021 10:10:32
Comments
Input	Data	C:\Users\johma821\Desktop\Covidflux\Sammanställd data\covidflux_20210322 skarp analys.sav
	Active Dataset	DataSet1
	Filter	<none>
	Weight	<none>
	Split File	<none>
	N of Rows in Working Data File	95
Missing Value Handling	Definition of Missing	User-defined missing values are treated as missing.
	Cases Used	Statistics for each table are based on all the cases with valid data in the specified range(s) for all variables in each table.
Syntax		CROSSTABS /TABLES=optiflow_E1_C1_ BY covid_positive_E1_C1_ BY admitted_to_hospital_E1_C1_ /FORMAT=AVALUE TABLES /STATISTICS=CHISQ /CELLS=COUNT ROW COLUMN TOTAL /COUNT ROUND CELL /METHOD=MC CIN(99) SAMPLES(10000).
Resources	Processor Time	00:00:00,03
	Elapsed Time	00:00:00,02
	Dimensions Requested	3
	Cells Available	449353
	Time for Exact Statistics	0:00:00,01
Case Processing Summary
	Cases
	Valid		Missing		Total
	N	Percent	N	Percent	N	Percent
optiflow_E1_C1_ * covid_positive_E1_C1_ * admitted_to_hospital_E1_C1_	39	0.410526	56	0.589474	95	1
optiflow_E1_C1_ * covid_positive_E1_C1_ * admitted_to_hospital_E1_C1_ Crosstabulation
admitted_to_hospital_E1_C1_				covid_positive_E1_C1_		Total
				No	Yes
1	optiflow_E1_C1_	0	Count	10	17	27
			% within optiflow_E1_C1_	0.37037	0.62963	1
			% within covid_positive_E1_C1_	1	0.586207	0.692308
			% of Total	0.25641	0.435897	0.692308
		1	Count	0	12	12
			% within optiflow_E1_C1_	0	1	1
			% within covid_positive_E1_C1_	0	0.413793	0.307692
			% of Total	0	0.307692	0.307692
	Total		Count	10	29	39
			% within optiflow_E1_C1_	0.25641	0.74359	1
			% within covid_positive_E1_C1_	1	1	1
			% of Total	0.25641	0.74359	1
Total	optiflow_E1_C1_	0	Count	10	17	27
			% within optiflow_E1_C1_	0.37037	0.62963	1
			% within covid_positive_E1_C1_	1	0.586207	0.692308
			% of Total	0.25641	0.435897	0.692308
		1	Count	0	12	12
			% within optiflow_E1_C1_	0	1	1
			% within covid_positive_E1_C1_	0	0.413793	0.307692
			% of Total	0	0.307692	0.307692
	Total		Count	10	29	39
			% within optiflow_E1_C1_	0.25641	0.74359	1
			% within covid_positive_E1_C1_	1	1	1
			% of Total	0.25641	0.74359	1
Chi-Square Testsc
admitted_to_hospital_E1_C1_		Value	df	Asymptotic Significance (2-sided)	Exact Sig. (2-sided)	Exact Sig. (1-sided)	Point Probability
1	Pearson Chi-Square	5,977a	1	0.0144935	0.0171966	0.0132699
	Continuity Correctionb	4.19231	1	0.0406077
	Likelihood Ratio	8.80871	1	0.00299795	0.0171966	0.0132699
	Fisher's Exact Test				0.0171966	0.0132699
	Linear-by-Linear Association	5,824d	1	0.0158112	0.0171966	0.0132699	0.0132699
	N of Valid Cases	39
Total	Pearson Chi-Square	5,977a	1	0.0144935	0.0171966	0.0132699
	Continuity Correctionb	4.19231	1	0.0406077
	Likelihood Ratio	8.80871	1	0.00299795	0.0171966	0.0132699
	Fisher's Exact Test				0.0171966	0.0132699
	Linear-by-Linear Association	5,824d	1	0.0158112	0.0171966	0.0132699	0.0132699
	N of Valid Cases	39
a. 1 cells (25,0%) have expected count less than 5. The minimum expected count is 3,08.
b. Computed only for a 2x2 table
c. For 2x2 crosstabulation, exact results are provided instead of Monte Carlo results.
d. The standardized statistic is 2,413.
CROSSTABS
/TABLES=NIV_E1_C1_ BY covid_positive_E1_C1_ BY admitted_to_hospital_E1_C1_
/FORMAT=AVALUE TABLES
/STATISTICS=CHISQ
/CELLS=COUNT ROW COLUMN TOTAL
/COUNT ROUND CELL
/METHOD=MC CIN(99) SAMPLES(10000).
Crosstabs
Notes
Output Created		30-APR-2021 10:11:09
Comments
Input	Data	C:\Users\johma821\Desktop\Covidflux\Sammanställd data\covidflux_20210322 skarp analys.sav
	Active Dataset	DataSet1
	Filter	<none>
	Weight	<none>
	Split File	<none>
	N of Rows in Working Data File	95
Missing Value Handling	Definition of Missing	User-defined missing values are treated as missing.
	Cases Used	Statistics for each table are based on all the cases with valid data in the specified range(s) for all variables in each table.
Syntax		CROSSTABS /TABLES=NIV_E1_C1_ BY covid_positive_E1_C1_ BY admitted_to_hospital_E1_C1_ /FORMAT=AVALUE TABLES /STATISTICS=CHISQ /CELLS=COUNT ROW COLUMN TOTAL /COUNT ROUND CELL /METHOD=MC CIN(99) SAMPLES(10000).
Resources	Processor Time	00:00:00,02
	Elapsed Time	00:00:00,02
	Dimensions Requested	3
	Cells Available	449353
	Time for Exact Statistics	0:00:00,01
Case Processing Summary
	Cases
	Valid		Missing		Total
	N	Percent	N	Percent	N	Percent
NIV_E1_C1_ * covid_positive_E1_C1_ * admitted_to_hospital_E1_C1_	39	0.410526	56	0.589474	95	1
NIV_E1_C1_ * covid_positive_E1_C1_ * admitted_to_hospital_E1_C1_ Crosstabulation
admitted_to_hospital_E1_C1_				covid_positive_E1_C1_		Total
				No	Yes
1	NIV_E1_C1_	0	Count	9	24	33
			% within NIV_E1_C1_	0.272727	0.727273	1
			% within covid_positive_E1_C1_	0.9	0.827586	0.846154
			% of Total	0.230769	0.615385	0.846154
		1	Count	1	5	6
			% within NIV_E1_C1_	0.166667	0.833333	1
			% within covid_positive_E1_C1_	0.1	0.172414	0.153846
			% of Total	0.025641	0.128205	0.153846
	Total		Count	10	29	39
			% within NIV_E1_C1_	0.25641	0.74359	1
			% within covid_positive_E1_C1_	1	1	1
			% of Total	0.25641	0.74359	1
Total	NIV_E1_C1_	0	Count	9	24	33
			% within NIV_E1_C1_	0.272727	0.727273	1
			% within covid_positive_E1_C1_	0.9	0.827586	0.846154
			% of Total	0.230769	0.615385	0.846154
		1	Count	1	5	6
			% within NIV_E1_C1_	0.166667	0.833333	1
			% within covid_positive_E1_C1_	0.1	0.172414	0.153846
			% of Total	0.025641	0.128205	0.153846
	Total		Count	10	29	39
			% within NIV_E1_C1_	0.25641	0.74359	1
			% within covid_positive_E1_C1_	1	1	1
			% of Total	0.25641	0.74359	1
Chi-Square Testsc
admitted_to_hospital_E1_C1_		Value	df	Asymptotic Significance (2-sided)	Exact Sig. (2-sided)	Exact Sig. (1-sided)	Point Probability
1	Pearson Chi-Square	,300a	1	0.584177	0.672412	0.509581
	Continuity Correctionb	0.00152821	1	0.968817
	Likelihood Ratio	0.323341	1	0.569607	0.672412	0.509581
	Fisher's Exact Test				1	0.509581
	Linear-by-Linear Association	,292d	1	0.589038	0.672412	0.509581	0.363986
	N of Valid Cases	39
Total	Pearson Chi-Square	,300a	1	0.584177	0.672412	0.509581
	Continuity Correctionb	0.00152821	1	0.968817
	Likelihood Ratio	0.323341	1	0.569607	0.672412	0.509581
	Fisher's Exact Test				1	0.509581
	Linear-by-Linear Association	,292d	1	0.589038	0.672412	0.509581	0.363986
	N of Valid Cases	39
a. 2 cells (50,0%) have expected count less than 5. The minimum expected count is 1,54.
b. Computed only for a 2x2 table
c. For 2x2 crosstabulation, exact results are provided instead of Monte Carlo results.
d. The standardized statistic is ,540.
CROSSTABS
/TABLES=dexamethasone_E1_C1_ BY covid_positive_E1_C1_ BY admitted_to_hospital_E1_C1_
/FORMAT=AVALUE TABLES
/STATISTICS=CHISQ
/CELLS=COUNT ROW COLUMN TOTAL
/COUNT ROUND CELL
/METHOD=MC CIN(99) SAMPLES(10000).
Crosstabs
Notes
Output Created		30-APR-2021 10:14:58
Comments
Input	Data	C:\Users\johma821\Desktop\Covidflux\Sammanställd data\covidflux_20210322 skarp analys.sav
	Active Dataset	DataSet1
	Filter	<none>
	Weight	<none>
	Split File	<none>
	N of Rows in Working Data File	95
Missing Value Handling	Definition of Missing	User-defined missing values are treated as missing.
	Cases Used	Statistics for each table are based on all the cases with valid data in the specified range(s) for all variables in each table.
Syntax		CROSSTABS /TABLES=dexamethasone_E1_C1_ BY covid_positive_E1_C1_ BY admitted_to_hospital_E1_C1_ /FORMAT=AVALUE TABLES /STATISTICS=CHISQ /CELLS=COUNT ROW COLUMN TOTAL /COUNT ROUND CELL /METHOD=MC CIN(99) SAMPLES(10000).
Resources	Processor Time	00:00:00,02
	Elapsed Time	00:00:00,02
	Dimensions Requested	3
	Cells Available	449353
	Time for Exact Statistics	0:00:00,01
Case Processing Summary
	Cases
	Valid		Missing		Total
	N	Percent	N	Percent	N	Percent
dexamethasone_E1_C1_ * covid_positive_E1_C1_ * admitted_to_hospital_E1_C1_	59	0.621053	36	0.378947	95	1
dexamethasone_E1_C1_ * covid_positive_E1_C1_ * admitted_to_hospital_E1_C1_ Crosstabulation
admitted_to_hospital_E1_C1_				covid_positive_E1_C1_		Total
				No	Yes
1	dexamethasone_E1_C1_	0	Count	23	20	43
			% within dexamethasone_E1_C1_	0.534884	0.465116	1
			% within covid_positive_E1_C1_	1	0.555556	0.728814
			% of Total	0.389831	0.338983	0.728814
		1	Count	0	16	16
			% within dexamethasone_E1_C1_	0	1	1
			% within covid_positive_E1_C1_	0	0.444444	0.271186
			% of Total	0	0.271186	0.271186
	Total		Count	23	36	59
			% within dexamethasone_E1_C1_	0.389831	0.610169	1
			% within covid_positive_E1_C1_	1	1	1
			% of Total	0.389831	0.610169	1
Total	dexamethasone_E1_C1_	0	Count	23	20	43
			% within dexamethasone_E1_C1_	0.534884	0.465116	1
			% within covid_positive_E1_C1_	1	0.555556	0.728814
			% of Total	0.389831	0.338983	0.728814
		1	Count	0	16	16
			% within dexamethasone_E1_C1_	0	1	1
			% within covid_positive_E1_C1_	0	0.444444	0.271186
			% of Total	0	0.271186	0.271186
	Total		Count	23	36	59
			% within dexamethasone_E1_C1_	0.389831	0.610169	1
			% within covid_positive_E1_C1_	1	1	1
			% of Total	0.389831	0.610169	1
Chi-Square Testsc
admitted_to_hospital_E1_C1_		Value	df	Asymptotic Significance (2-sided)	Exact Sig. (2-sided)	Exact Sig. (1-sided)	Point Probability
1	Pearson Chi-Square	14,026a	1	0.000180316	0.000145919	6.66091e-05
	Continuity Correctionb	11.8673	1	0.000571293
	Likelihood Ratio	19.5021	1	1.00487e-05	7.14647e-05	6.66091e-05
	Fisher's Exact Test				7.14647e-05	6.66091e-05
	Linear-by-Linear Association	13,788d	1	0.000204627	0.000145919	6.66091e-05	6.66091e-05
	N of Valid Cases	59
Total	Pearson Chi-Square	14,026a	1	0.000180316	0.000145919	6.66091e-05
	Continuity Correctionb	11.8673	1	0.000571293
	Likelihood Ratio	19.5021	1	1.00487e-05	7.14647e-05	6.66091e-05
	Fisher's Exact Test				7.14647e-05	6.66091e-05
	Linear-by-Linear Association	13,788d	1	0.000204627	0.000145919	6.66091e-05	6.66091e-05
	N of Valid Cases	59
a. 0 cells (0,0%) have expected count less than 5. The minimum expected count is 6,24.
b. Computed only for a 2x2 table
c. For 2x2 crosstabulation, exact results are provided instead of Monte Carlo results.
d. The standardized statistic is 3,713.
CROSSTABS
/TABLES=Remdesivir_E1_C1_ BY covid_positive_E1_C1_ BY admitted_to_hospital_E1_C1_
/FORMAT=AVALUE TABLES
/STATISTICS=CHISQ
/CELLS=COUNT ROW COLUMN TOTAL
/COUNT ROUND CELL
/METHOD=MC CIN(99) SAMPLES(10000).
Crosstabs
Notes
Output Created		30-APR-2021 10:15:23
Comments
Input	Data	C:\Users\johma821\Desktop\Covidflux\Sammanställd data\covidflux_20210322 skarp analys.sav
	Active Dataset	DataSet1
	Filter	<none>
	Weight	<none>
	Split File	<none>
	N of Rows in Working Data File	95
Missing Value Handling	Definition of Missing	User-defined missing values are treated as missing.
	Cases Used	Statistics for each table are based on all the cases with valid data in the specified range(s) for all variables in each table.
Syntax		CROSSTABS /TABLES=Remdesivir_E1_C1_ BY covid_positive_E1_C1_ BY admitted_to_hospital_E1_C1_ /FORMAT=AVALUE TABLES /STATISTICS=CHISQ /CELLS=COUNT ROW COLUMN TOTAL /COUNT ROUND CELL /METHOD=MC CIN(99) SAMPLES(10000).
Resources	Processor Time	00:00:00,02
	Elapsed Time	00:00:00,02
	Dimensions Requested	3
	Cells Available	449353
	Time for Exact Statistics	0:00:00,01
Case Processing Summary
	Cases
	Valid		Missing		Total
	N	Percent	N	Percent	N	Percent
Remdesivir_E1_C1_ * covid_positive_E1_C1_ * admitted_to_hospital_E1_C1_	59	0.621053	36	0.378947	95	1
Remdesivir_E1_C1_ * covid_positive_E1_C1_ * admitted_to_hospital_E1_C1_ Crosstabulation
admitted_to_hospital_E1_C1_				covid_positive_E1_C1_		Total
				No	Yes
1	Remdesivir_E1_C1_	0	Count	23	30	53
			% within Remdesivir_E1_C1_	0.433962	0.566038	1
			% within covid_positive_E1_C1_	1	0.833333	0.898305
			% of Total	0.389831	0.508475	0.898305
		1	Count	0	6	6
			% within Remdesivir_E1_C1_	0	1	1
			% within covid_positive_E1_C1_	0	0.166667	0.101695
			% of Total	0	0.101695	0.101695
	Total		Count	23	36	59
			% within Remdesivir_E1_C1_	0.389831	0.610169	1
			% within covid_positive_E1_C1_	1	1	1
			% of Total	0.389831	0.610169	1
Total	Remdesivir_E1_C1_	0	Count	23	30	53
			% within Remdesivir_E1_C1_	0.433962	0.566038	1
			% within covid_positive_E1_C1_	1	0.833333	0.898305
			% of Total	0.389831	0.508475	0.898305
		1	Count	0	6	6
			% within Remdesivir_E1_C1_	0	1	1
			% within covid_positive_E1_C1_	0	0.166667	0.101695
			% of Total	0	0.101695	0.101695
	Total		Count	23	36	59
			% within Remdesivir_E1_C1_	0.389831	0.610169	1
			% within covid_positive_E1_C1_	1	1	1
			% of Total	0.389831	0.610169	1
Chi-Square Testsc
admitted_to_hospital_E1_C1_		Value	df	Asymptotic Significance (2-sided)	Exact Sig. (2-sided)	Exact Sig. (1-sided)	Point Probability
1	Pearson Chi-Square	4,267a	1	0.0388527	0.0723543	0.0432291
	Continuity Correctionb	2.63787	1	0.104343
	Likelihood Ratio	6.35695	1	0.0116922	0.0454695	0.0432291
	Fisher's Exact Test				0.0723543	0.0432291
	Linear-by-Linear Association	4,195d	1	0.0405441	0.0723543	0.0432291	0.0432291
	N of Valid Cases	59
Total	Pearson Chi-Square	4,267a	1	0.0388527	0.0723543	0.0432291
	Continuity Correctionb	2.63787	1	0.104343
	Likelihood Ratio	6.35695	1	0.0116922	0.0454695	0.0432291
	Fisher's Exact Test				0.0723543	0.0432291
	Linear-by-Linear Association	4,195d	1	0.0405441	0.0723543	0.0432291	0.0432291
	N of Valid Cases	59
a. 2 cells (50,0%) have expected count less than 5. The minimum expected count is 2,34.
b. Computed only for a 2x2 table
c. For 2x2 crosstabulation, exact results are provided instead of Monte Carlo results.
d. The standardized statistic is 2,048.
CROSSTABS
/TABLES=admitted_to_ICU_E1_C1_ BY covid_positive_E1_C1_ BY admitted_to_hospital_E1_C1_
/FORMAT=AVALUE TABLES
/STATISTICS=CHISQ
/CELLS=COUNT ROW COLUMN TOTAL
/COUNT ROUND CELL
/METHOD=MC CIN(99) SAMPLES(10000).
Crosstabs
Notes
Output Created		30-APR-2021 10:15:55
Comments
Input	Data	C:\Users\johma821\Desktop\Covidflux\Sammanställd data\covidflux_20210322 skarp analys.sav
	Active Dataset	DataSet1
	Filter	<none>
	Weight	<none>
	Split File	<none>
	N of Rows in Working Data File	95
Missing Value Handling	Definition of Missing	User-defined missing values are treated as missing.
	Cases Used	Statistics for each table are based on all the cases with valid data in the specified range(s) for all variables in each table.
Syntax		CROSSTABS /TABLES=admitted_to_ICU_E1_C1_ BY covid_positive_E1_C1_ BY admitted_to_hospital_E1_C1_ /FORMAT=AVALUE TABLES /STATISTICS=CHISQ /CELLS=COUNT ROW COLUMN TOTAL /COUNT ROUND CELL /METHOD=MC CIN(99) SAMPLES(10000).
Resources	Processor Time	00:00:00,03
	Elapsed Time	00:00:00,02
	Dimensions Requested	3
	Cells Available	449353
	Time for Exact Statistics	0:00:00,00
Case Processing Summary
	Cases
	Valid		Missing		Total
	N	Percent	N	Percent	N	Percent
admitted_to_ICU_E1_C1_ * covid_positive_E1_C1_ * admitted_to_hospital_E1_C1_	59	0.621053	36	0.378947	95	1
admitted_to_ICU_E1_C1_ * covid_positive_E1_C1_ * admitted_to_hospital_E1_C1_ Crosstabulation
admitted_to_hospital_E1_C1_				covid_positive_E1_C1_		Total
				No	Yes
1	admitted_to_ICU_E1_C1_	0	Count	22	29	51
			% within admitted_to_ICU_E1_C1_	0.431373	0.568627	1
			% within covid_positive_E1_C1_	0.956522	0.805556	0.864407
			% of Total	0.372881	0.491525	0.864407
		1	Count	1	7	8
			% within admitted_to_ICU_E1_C1_	0.125	0.875	1
			% within covid_positive_E1_C1_	0.0434783	0.194444	0.135593
			% of Total	0.0169492	0.118644	0.135593
	Total		Count	23	36	59
			% within admitted_to_ICU_E1_C1_	0.389831	0.610169	1
			% within covid_positive_E1_C1_	1	1	1
			% of Total	0.389831	0.610169	1
Total	admitted_to_ICU_E1_C1_	0	Count	22	29	51
			% within admitted_to_ICU_E1_C1_	0.431373	0.568627	1
			% within covid_positive_E1_C1_	0.956522	0.805556	0.864407
			% of Total	0.372881	0.491525	0.864407
		1	Count	1	7	8
			% within admitted_to_ICU_E1_C1_	0.125	0.875	1
			% within covid_positive_E1_C1_	0.0434783	0.194444	0.135593
			% of Total	0.0169492	0.118644	0.135593
	Total		Count	23	36	59
			% within admitted_to_ICU_E1_C1_	0.389831	0.610169	1
			% within covid_positive_E1_C1_	1	1	1
			% of Total	0.389831	0.610169	1
Chi-Square Testsc
admitted_to_hospital_E1_C1_		Value	df	Asymptotic Significance (2-sided)	Exact Sig. (2-sided)	Exact Sig. (1-sided)	Point Probability
1	Pearson Chi-Square	2,729a	1	0.0985495	0.133111	0.10023
	Continuity Correctionb	1.59283	1	0.206923
	Likelihood Ratio	3.13781	1	0.0764965	0.133111	0.10023
	Fisher's Exact Test				0.133111	0.10023
	Linear-by-Linear Association	2,683d	1	0.101449	0.133111	0.10023	0.0865836
	N of Valid Cases	59
Total	Pearson Chi-Square	2,729a	1	0.0985495	0.133111	0.10023
	Continuity Correctionb	1.59283	1	0.206923
	Likelihood Ratio	3.13781	1	0.0764965	0.133111	0.10023
	Fisher's Exact Test				0.133111	0.10023
	Linear-by-Linear Association	2,683d	1	0.101449	0.133111	0.10023	0.0865836
	N of Valid Cases	59
a. 2 cells (50,0%) have expected count less than 5. The minimum expected count is 3,12.
b. Computed only for a 2x2 table
c. For 2x2 crosstabulation, exact results are provided instead of Monte Carlo results.
d. The standardized statistic is 1,638.
CROSSTABS
/TABLES=ventilator_E1_C1_ BY covid_positive_E1_C1_ BY admitted_to_hospital_E1_C1_
/FORMAT=AVALUE TABLES
/STATISTICS=CHISQ
/CELLS=COUNT ROW COLUMN TOTAL
/COUNT ROUND CELL
/METHOD=MC CIN(99) SAMPLES(10000).
Crosstabs
Notes
Output Created		30-APR-2021 10:17:10
Comments
Input	Data	C:\Users\johma821\Desktop\Covidflux\Sammanställd data\covidflux_20210322 skarp analys.sav
	Active Dataset	DataSet1
	Filter	<none>
	Weight	<none>
	Split File	<none>
	N of Rows in Working Data File	95
Missing Value Handling	Definition of Missing	User-defined missing values are treated as missing.
	Cases Used	Statistics for each table are based on all the cases with valid data in the specified range(s) for all variables in each table.
Syntax		CROSSTABS /TABLES=ventilator_E1_C1_ BY covid_positive_E1_C1_ BY admitted_to_hospital_E1_C1_ /FORMAT=AVALUE TABLES /STATISTICS=CHISQ /CELLS=COUNT ROW COLUMN TOTAL /COUNT ROUND CELL /METHOD=MC CIN(99) SAMPLES(10000).
Resources	Processor Time	00:00:00,02
	Elapsed Time	00:00:00,02
	Dimensions Requested	3
	Cells Available	449353
	Time for Exact Statistics	0:00:00,00
Case Processing Summary
	Cases
	Valid		Missing		Total
	N	Percent	N	Percent	N	Percent
ventilator_E1_C1_ * covid_positive_E1_C1_ * admitted_to_hospital_E1_C1_	8	0.0842105	87	0.915789	95	1
ventilator_E1_C1_ * covid_positive_E1_C1_ * admitted_to_hospital_E1_C1_ Crosstabulation
admitted_to_hospital_E1_C1_				covid_positive_E1_C1_		Total
				No	Yes
1	ventilator_E1_C1_	0	Count	0	4	4
			% within ventilator_E1_C1_	0	1	1
			% within covid_positive_E1_C1_	0	0.571429	0.5
			% of Total	0	0.5	0.5
		1	Count	1	3	4
			% within ventilator_E1_C1_	0.25	0.75	1
			% within covid_positive_E1_C1_	1	0.428571	0.5
			% of Total	0.125	0.375	0.5
	Total		Count	1	7	8
			% within ventilator_E1_C1_	0.125	0.875	1
			% within covid_positive_E1_C1_	1	1	1
			% of Total	0.125	0.875	1
Total	ventilator_E1_C1_	0	Count	0	4	4
			% within ventilator_E1_C1_	0	1	1
			% within covid_positive_E1_C1_	0	0.571429	0.5
			% of Total	0	0.5	0.5
		1	Count	1	3	4
			% within ventilator_E1_C1_	0.25	0.75	1
			% within covid_positive_E1_C1_	1	0.428571	0.5
			% of Total	0.125	0.375	0.5
	Total		Count	1	7	8
			% within ventilator_E1_C1_	0.125	0.875	1
			% within covid_positive_E1_C1_	1	1	1
			% of Total	0.125	0.875	1
Chi-Square Testsc
admitted_to_hospital_E1_C1_		Value	df	Asymptotic Significance (2-sided)	Exact Sig. (2-sided)	Exact Sig. (1-sided)	Point Probability
1	Pearson Chi-Square	1,143a	1	0.285049	1	0.5
	Continuity Correctionb	0	1	1
	Likelihood Ratio	1.52964	1	0.216166	1	0.5
	Fisher's Exact Test				1	0.5
	Linear-by-Linear Association	1,000d	1	0.317311	1	0.5	0.5
	N of Valid Cases	8
Total	Pearson Chi-Square	1,143a	1	0.285049	1	0.5
	Continuity Correctionb	0	1	1
	Likelihood Ratio	1.52964	1	0.216166	1	0.5
	Fisher's Exact Test				1	0.5
	Linear-by-Linear Association	1,000d	1	0.317311	1	0.5	0.5
	N of Valid Cases	8
a. 4 cells (100,0%) have expected count less than 5. The minimum expected count is ,50.
b. Computed only for a 2x2 table
c. For 2x2 crosstabulation, exact results are provided instead of Monte Carlo results.
d. The standardized statistic is -1,000.
