# Supplementary material for: Physiological respiratory parameters in pre-hospital patients with suspected COVID-19: A prospective cohort study
Source: PLoS One. 2021 Sep 2;16(9):e0257018. doi: 10.1371/journal.pone.0257018 (PMC8412304; doi:10.1371/journal.pone.0257018)
Supplement: S3 Dataset — (XLSX) [file pone.0257018.s003.xlsx]

## Sheet: Blad1
EXAMINE VARIABLES=median_RR median_MV_calc median_RSBI_calc median_VTI medianvti_thr_ideal_vti
median_PIF median_PEF median_NIP median_PEP median_EtCO2 median_VD_calc Vd_thr_Vtix100 BY
covid_positive_E1_C1_
/PLOT BOXPLOT STEMLEAF
/COMPARE GROUPS
/STATISTICS DESCRIPTIVES
/CINTERVAL 95
/MISSING PAIRWISE
/NOTOTAL.
Explore
Notes
Output Created		30-APR-2021 14:21:24
Comments
Input	Data	C:\Users\johma821\Desktop\Covidflux\Sammanställd data\covidflux_20210322 skarp analys.sav
	Active Dataset	DataSet1
	Filter	<none>
	Weight	<none>
	Split File	<none>
	N of Rows in Working Data File	95
Missing Value Handling	Definition of Missing	User-defined missing values for dependent variables are treated as missing.
	Cases Used	Statistics are based on cases with no missing values for the dependent variable or factor(s) being analyzed.
Syntax		EXAMINE VARIABLES=median_RR median_MV_calc median_RSBI_calc median_VTI medianvti_thr_ideal_vti median_PIF median_PEF median_NIP median_PEP median_EtCO2 median_VD_calc Vd_thr_Vtix100 BY covid_positive_E1_C1_ /PLOT BOXPLOT STEMLEAF /COMPARE GROUPS /STATISTICS DESCRIPTIVES /CINTERVAL 95 /MISSING PAIRWISE /NOTOTAL.
Resources	Processor Time	00:00:01,13
	Elapsed Time	00:00:01,10
covid_positive_E1_C1_
Case Processing Summary
covid_positive_E1_C1_		Cases
		Valid		Missing		Total
		N	Percent	N	Percent	N	Percent
median_RR	No	42	1	0	0	42	1
	Yes	53	1	0	0	53	1
median_MV_calc	No	42	1	0	0	42	1
	Yes	53	1	0	0	53	1
median_RSBI_calc	No	42	1	0	0	42	1
	Yes	53	1	0	0	53	1
median_VTI	No	42	1	0	0	42	1
	Yes	53	1	0	0	53	1
medianvti_thr_ideal_vti	No	41	0.97619	1	0.0238095	42	1
	Yes	53	1	0	0	53	1
median_PIF	No	42	1	0	0	42	1
	Yes	53	1	0	0	53	1
median_PEF	No	42	1	0	0	42	1
	Yes	53	1	0	0	53	1
median_NIP	No	42	1	0	0	42	1
	Yes	53	1	0	0	53	1
median_PEP	No	42	1	0	0	42	1
	Yes	53	1	0	0	53	1
median_EtCO2	No	41	0.97619	1	0.0238095	42	1
	Yes	52	0.981132	1	0.0188679	53	1
median_VD_calc	No	41	0.97619	1	0.0238095	42	1
	Yes	52	0.981132	1	0.0188679	53	1
Vd_thr_Vtix100	No	41	0.97619	1	0.0238095	42	1
	Yes	51	0.962264	2	0.0377358	53	1
Descriptives
covid_positive_E1_C1_				Statistic	Std. Error
median_RR	No	Mean		20.0714	1.1669
		95% Confidence Interval for Mean	Lower Bound	17.7148
			Upper Bound	22.428
		5% Trimmed Mean		20.1376
		Median		20
		Variance		57.1899
		Std. Deviation		7.5624
		Minimum		3
		Maximum		36
		Range		33
		Interquartile Range		12.5
		Skewness		-0.152904	0.365361
		Kurtosis		-0.590644	0.716633
	Yes	Mean		22.2736	1.47226
		95% Confidence Interval for Mean	Lower Bound	19.3193
			Upper Bound	25.2279
		5% Trimmed Mean		21.5849
		Median		20
		Variance		114.88
		Std. Deviation		10.7182
		Minimum		8
		Maximum		50.5
		Range		42.5
		Interquartile Range		14.5
		Skewness		0.921429	0.327446
		Kurtosis		0.175958	0.64442
median_MV_calc	No	Mean		13.5369	1.07444
		95% Confidence Interval for Mean	Lower Bound	11.367
			Upper Bound	15.7067
		5% Trimmed Mean		13.197
		Median		12.244
		Variance		48.4856
		Std. Deviation		6.96316
		Minimum		4.07
		Maximum		30.96
		Range		26.89
		Interquartile Range		8.99362
		Skewness		0.722965	0.365361
		Kurtosis		-0.234704	0.716633
	Yes	Mean		13.3279	1.00968
		95% Confidence Interval for Mean	Lower Bound	11.3018
			Upper Bound	15.354
		5% Trimmed Mean		12.7815
		Median		11.6035
		Variance		54.0306
		Std. Deviation		7.35055
		Minimum		0.768
		Maximum		36.346
		Range		35.578
		Interquartile Range		8.993
		Skewness		1.20481	0.327446
		Kurtosis		2.00328	0.64442
median_RSBI_calc	No	Mean		42.6141	5.22612
		95% Confidence Interval for Mean	Lower Bound	32.0598
			Upper Bound	53.1685
		5% Trimmed Mean		40.4918
		Median		34.1246
		Variance		1147.12
		Std. Deviation		33.8691
		Minimum		2.32288
		Maximum		128.811
		Range		126.488
		Interquartile Range		53.7268
		Skewness		0.831654	0.365361
		Kurtosis		-0.124083	0.716633
	Yes	Mean		53.0669	6.76112
		95% Confidence Interval for Mean	Lower Bound	39.4997
			Upper Bound	66.6341
		5% Trimmed Mean		48.2966
		Median		34.8432
		Variance		2422.78
		Std. Deviation		49.2217
		Minimum		4.6908
		Maximum		205
		Range		200.309
		Interquartile Range		54.4069
		Skewness		1.53385	0.327446
		Kurtosis		1.72482	0.64442
median_VTI	No	Mean		826.667	93.0423
		95% Confidence Interval for Mean	Lower Bound	638.764
			Upper Bound	1014.57
		5% Trimmed Mean		783.472
		Median		563
		Variance		363589
		Std. Deviation		602.983
		Minimum		221
		Maximum		2543
		Range		2322
		Interquartile Range		929.625
		Skewness		1.0768	0.365361
		Kurtosis		0.159332	0.716633
	Yes	Mean		674.821	56.5131
		95% Confidence Interval for Mean	Lower Bound	561.419
			Upper Bound	788.223
		5% Trimmed Mean		643.622
		Median		568
		Variance		169268
		Std. Deviation		411.422
		Minimum		67.5
		Maximum		1944
		Range		1876.5
		Interquartile Range		580
		Skewness		1.14316	0.327446
		Kurtosis		1.07775	0.64442
medianvti_thr_ideal_vti	No	Mean		186.498	20.1511
		95% Confidence Interval for Mean	Lower Bound	145.771
			Upper Bound	227.225
		5% Trimmed Mean		176.608
		Median		152.099
		Variance		16648.7
		Std. Deviation		129.03
		Minimum		48.7194
		Maximum		528.446
		Range		479.727
		Interquartile Range		200.627
		Skewness		1.01538	0.3695
		Kurtosis		0.047869	0.724483
	Yes	Mean		146.081	11.2868
		95% Confidence Interval for Mean	Lower Bound	123.432
			Upper Bound	168.729
		5% Trimmed Mean		140.733
		Median		125.925
		Variance		6751.79
		Std. Deviation		82.1693
		Minimum		15.2249
		Maximum		379.737
		Range		364.512
		Interquartile Range		140.4
		Skewness		0.866069	0.327446
		Kurtosis		0.374866	0.64442
median_PIF	No	Mean		51.2226	3.34454
		95% Confidence Interval for Mean	Lower Bound	44.4682
			Upper Bound	57.9771
		5% Trimmed Mean		49.9919
		Median		45.925
		Variance		469.81
		Std. Deviation		21.6751
		Minimum		17.65
		Maximum		110.9
		Range		93.25
		Interquartile Range		29.825
		Skewness		0.892583	0.365361
		Kurtosis		0.390436	0.716633
	Yes	Mean		46.6302	2.76664
		95% Confidence Interval for Mean	Lower Bound	41.0785
			Upper Bound	52.1819
		5% Trimmed Mean		45.035
		Median		42.8
		Variance		405.679
		Std. Deviation		20.1415
		Minimum		15.1
		Maximum		106.3
		Range		91.2
		Interquartile Range		23.2
		Skewness		1.30782	0.327446
		Kurtosis		1.67792	0.64442
median_PEF	No	Mean		49.3167	3.87385
		95% Confidence Interval for Mean	Lower Bound	41.4933
			Upper Bound	57.1401
		5% Trimmed Mean		47.8607
		Median		42.075
		Variance		630.282
		Std. Deviation		25.1054
		Minimum		12.5
		Maximum		122.1
		Range		109.6
		Interquartile Range		37.825
		Skewness		0.926846	0.365361
		Kurtosis		0.337489	0.716633
	Yes	Mean		52.2226	3.51202
		95% Confidence Interval for Mean	Lower Bound	45.1753
			Upper Bound	59.27
		5% Trimmed Mean		50.0722
		Median		46.2
		Variance		653.718
		Std. Deviation		25.5679
		Minimum		15.95
		Maximum		137.25
		Range		121.3
		Interquartile Range		29.525
		Skewness		1.31534	0.327446
		Kurtosis		1.77383	0.64442
median_NIP	No	Mean		-1.10476	0.12146
		95% Confidence Interval for Mean	Lower Bound	-1.35006
			Upper Bound	-0.859468
		5% Trimmed Mean		-1.03175
		Median		-0.9
		Variance		0.619611
		Std. Deviation		0.787154
		Minimum		-3.5
		Maximum		-0.1
		Range		3.4
		Interquartile Range		0.9
		Skewness		-1.44382	0.365361
		Kurtosis		1.70853	0.716633
	Yes	Mean		-0.886792	0.107241
		95% Confidence Interval for Mean	Lower Bound	-1.10199
			Upper Bound	-0.671598
		5% Trimmed Mean		-0.802621
		Median		-0.7
		Variance		0.609534
		Std. Deviation		0.780726
		Minimum		-3.5
		Maximum		0
		Range		3.5
		Interquartile Range		0.65
		Skewness		-1.85596	0.327446
		Kurtosis		3.24498	0.64442
median_PEP	No	Mean		0.697619	0.0988017
		95% Confidence Interval for Mean	Lower Bound	0.498085
			Upper Bound	0.897153
		5% Trimmed Mean		0.639947
		Median		0.5
		Variance		0.409994
		Std. Deviation		0.640308
		Minimum		0
		Maximum		2.8
		Range		2.8
		Interquartile Range		1
		Skewness		1.34028	0.365361
		Kurtosis		1.88097	0.716633
	Yes	Mean		0.789623	0.105726
		95% Confidence Interval for Mean	Lower Bound	0.577467
			Upper Bound	1.00178
		5% Trimmed Mean		0.697904
		Median		0.6
		Variance		0.592438
		Std. Deviation		0.7697
		Minimum		0
		Maximum		4.5
		Range		4.5
		Interquartile Range		0.55
		Skewness		2.63459	0.327446
		Kurtosis		9.76536	0.64442
median_EtCO2	No	Mean		3.41585	0.150785
		95% Confidence Interval for Mean	Lower Bound	3.11111
			Upper Bound	3.7206
		5% Trimmed Mean		3.35522
		Median		3.3
		Variance		0.93218
		Std. Deviation		0.965495
		Minimum		1.95
		Maximum		7.1
		Range		5.15
		Interquartile Range		1.2
		Skewness		1.38396	0.3695
		Kurtosis		3.90466	0.724483
	Yes	Mean		3.36154	0.142878
		95% Confidence Interval for Mean	Lower Bound	3.0747
			Upper Bound	3.64838
		5% Trimmed Mean		3.36774
		Median		3.525
		Variance		1.06153
		Std. Deviation		1.03031
		Minimum		0.8
		Maximum		5.6
		Range		4.8
		Interquartile Range		1.3
		Skewness		-0.176766	0.330414
		Kurtosis		0.251857	0.650093
median_VD_calc	No	Mean		206.92	13.1164
		95% Confidence Interval for Mean	Lower Bound	180.411
			Upper Bound	233.43
		5% Trimmed Mean		200.358
		Median		202.163
		Variance		7053.59
		Std. Deviation		83.9857
		Minimum		71.9542
		Maximum		482.071
		Range		410.117
		Interquartile Range		93.5656
		Skewness		1.12742	0.3695
		Kurtosis		2.47748	0.724483
	Yes	Mean		198.521	13.421
		95% Confidence Interval for Mean	Lower Bound	171.577
			Upper Bound	225.465
		5% Trimmed Mean		191.445
		Median		182.893
		Variance		9366.39
		Std. Deviation		96.7801
		Minimum		58.3257
		Maximum		583.921
		Range		525.596
		Interquartile Range		126.709
		Skewness		1.40331	0.330414
		Kurtosis		3.66596	0.650093
Vd_thr_Vtix100	No	Mean		32.4763	2.29439
		95% Confidence Interval for Mean	Lower Bound	27.8391
			Upper Bound	37.1134
		5% Trimmed Mean		32.1372
		Median		32.3273
		Variance		215.834
		Std. Deviation		14.6913
		Minimum		6.61246
		Maximum		64.6009
		Range		57.9885
		Interquartile Range		19.2413
		Skewness		0.263188	0.3695
		Kurtosis		-0.599887	0.724483
	Yes	Mean		33.6759	1.8287
		95% Confidence Interval for Mean	Lower Bound	30.0029
			Upper Bound	37.349
		5% Trimmed Mean		33.0055
		Median		32.823
		Variance		170.551
		Std. Deviation		13.0595
		Minimum		15.5735
		Maximum		65.0083
		Range		49.4349
		Interquartile Range		20.0167
		Skewness		0.569631	0.333464
		Kurtosis		-0.268386	0.65592
median_RR
Stem-and-Leaf Plots
median_RR Stem-and-Leaf Plot for
covid_positive_E1_C1_= No
Frequency Stem & Leaf
1,00 0 . 3
3,00 0 . 889
7,00 1 . 0111444
8,00 1 . 66667899
11,00 2 . 00022223344
8,00 2 . 66888899
3,00 3 . 001
1,00 3 . 6
Stem width: 10,00
Each leaf: 1 case(s)
median_RR Stem-and-Leaf Plot for
covid_positive_E1_C1_= Yes
Frequency Stem & Leaf
5,00 0 . 89999
7,00 1 . 0122344
13,00 1 . 5555666677899
9,00 2 . 000001112
6,00 2 . 555678
5,00 3 . 11124
4,00 3 . 5789
1,00 4 . 2
2,00 4 . 77
1,00 Extremes (>=51)
Stem width: 10,00
Each leaf: 1 case(s)
median_MV_calc
Stem-and-Leaf Plots
median_MV_calc Stem-and-Leaf Plot for
covid_positive_E1_C1_= No
Frequency Stem & Leaf
4,00 0 . 4444
12,00 0 . 556677899999
12,00 1 . 000112234444
7,00 1 . 5667789
3,00 2 . 244
3,00 2 . 557
1,00 Extremes (>=31)
Stem width: 10,00
Each leaf: 1 case(s)
median_MV_calc Stem-and-Leaf Plot for
covid_positive_E1_C1_= Yes
Frequency Stem & Leaf
5,00 0 . 03444
16,00 0 . 6677777777889999
12,00 1 . 001111222344
12,00 1 . 555566667779
5,00 2 . 00344
1,00 2 . 7
2,00 Extremes (>=36)
Stem width: 10,00
Each leaf: 1 case(s)
median_RSBI_calc
Stem-and-Leaf Plots
median_RSBI_calc Stem-and-Leaf Plot for
covid_positive_E1_C1_= No
Frequency Stem & Leaf
13,00 0 . 0000000001111
10,00 0 . 2222233333
6,00 0 . 444444
6,00 0 . 666667
4,00 0 . 8899
2,00 1 . 11
1,00 1 . 2
Stem width: 100,00
Each leaf: 1 case(s)
median_RSBI_calc Stem-and-Leaf Plot for
covid_positive_E1_C1_= Yes
Frequency Stem & Leaf
15,00 0 . 000011111111111
14,00 0 . 22222222333333
7,00 0 . 4444455
6,00 0 . 666677
4,00 0 . 8899
1,00 1 . 1
1,00 1 . 2
5,00 Extremes (>=158)
Stem width: 100,00
Each leaf: 1 case(s)
median_VTI
Stem-and-Leaf Plots
median_VTI Stem-and-Leaf Plot for
covid_positive_E1_C1_= No
Frequency Stem & Leaf
14,00 0 . 22222223333333
9,00 0 . 444555555
4,00 0 . 6677
2,00 0 . 89
2,00 1 . 00
1,00 1 . 2
3,00 1 . 455
3,00 1 . 667
3,00 1 . 888
1,00 Extremes (>=2543)
Stem width: 1000,00
Each leaf: 1 case(s)
median_VTI Stem-and-Leaf Plot for
covid_positive_E1_C1_= Yes
Frequency Stem & Leaf
2,00 0 . 01
13,00 0 . 2222222333333
14,00 0 . 44444444555555
8,00 0 . 66666777
6,00 0 . 889999
4,00 1 . 0111
2,00 1 . 22
2,00 1 . 44
2,00 Extremes (>=1779)
Stem width: 1000,00
Each leaf: 1 case(s)
medianvti_thr_ideal_vti
Stem-and-Leaf Plots
medianvti_thr_ideal_vti Stem-and-Leaf Plot for
covid_positive_E1_C1_= No
Frequency Stem & Leaf
1,00 0 . 4
14,00 0 . 55666777899999
5,00 1 . 00223
7,00 1 . 5555668
2,00 2 . 01
3,00 2 . 889
3,00 3 . 034
3,00 3 . 567
1,00 4 . 2
1,00 4 . 7
1,00 5 . 2
Stem width: 100,00
Each leaf: 1 case(s)
medianvti_thr_ideal_vti Stem-and-Leaf Plot for
covid_positive_E1_C1_= Yes
Frequency Stem & Leaf
1,00 0 . 1
21,00 0 . 555556677777778889999
7,00 1 . 0112233
10,00 1 . 5566667778
10,00 2 . 1223334444
2,00 2 . 66
,00 3 .
2,00 3 . 67
Stem width: 100,00
Each leaf: 1 case(s)
median_PIF
Stem-and-Leaf Plots
median_PIF Stem-and-Leaf Plot for
covid_positive_E1_C1_= No
Frequency Stem & Leaf
1,00 1 . 7
4,00 2 . 1358
10,00 3 . 0024678999
11,00 4 . 12234567889
4,00 5 . 0067
2,00 6 . 15
4,00 7 . 0112
4,00 8 . 1237
,00 9 .
1,00 10 . 0
1,00 Extremes (>=111)
Stem width: 10,00
Each leaf: 1 case(s)
median_PIF Stem-and-Leaf Plot for
covid_positive_E1_C1_= Yes
Frequency Stem & Leaf
1,00 1 . 5
7,00 2 . 0366678
15,00 3 . 001111444447788
13,00 4 . 0022334567899
8,00 5 . 23344558
2,00 6 . 06
3,00 7 . 034
1,00 8 . 9
3,00 Extremes (>=98)
Stem width: 10,00
Each leaf: 1 case(s)
median_PEF
Stem-and-Leaf Plots
median_PEF Stem-and-Leaf Plot for
covid_positive_E1_C1_= No
Frequency Stem & Leaf
2,00 1 . 28
6,00 2 . 024456
12,00 3 . 011234445789
6,00 4 . 045555
3,00 5 . 124
3,00 6 . 148
4,00 7 . 0358
2,00 8 . 12
3,00 9 . 027
,00 10 .
,00 11 .
1,00 12 . 2
Stem width: 10,00
Each leaf: 1 case(s)
median_PEF Stem-and-Leaf Plot for
covid_positive_E1_C1_= Yes
Frequency Stem & Leaf
1,00 1 . 5
9,00 2 . 247778888
8,00 3 . 01123445
12,00 4 . 011223456789
8,00 5 . 04455779
5,00 6 . 01257
3,00 7 . 038
2,00 8 . 39
2,00 9 . 38
3,00 Extremes (>=108)
Stem width: 10,00
Each leaf: 1 case(s)
median_NIP
Stem-and-Leaf Plots
median_NIP Stem-and-Leaf Plot for
covid_positive_E1_C1_= No
Frequency Stem & Leaf
3,00 Extremes (=<-2,7)
3,00 -2 . 113
4,00 -1 . 7888
6,00 -1 . 002334
22,00 -0 . 5555556666777777999999
4,00 -0 . 1334
Stem width: 1,00
Each leaf: 1 case(s)
median_NIP Stem-and-Leaf Plot for
covid_positive_E1_C1_= Yes
Frequency Stem & Leaf
5,00 Extremes (=<-2,1)
2,00 -1 . 88
1,00 -1 . 6
,00 -1 .
3,00 -1 . 233
3,00 -1 . 000
6,00 -0 . 999999
13,00 -0 . 6666777777777
7,00 -0 . 4555555
11,00 -0 . 22222223333
2,00 -0 . 01
Stem width: 1,00
Each leaf: 1 case(s)
median_PEP
Stem-and-Leaf Plots
median_PEP Stem-and-Leaf Plot for
covid_positive_E1_C1_= No
Frequency Stem & Leaf
16,00 0 . 0001111112222333
15,00 0 . 555555566779999
7,00 1 . 2222234
1,00 1 . 6
2,00 2 . 11
1,00 Extremes (>=2,8)
Stem width: 1,00
Each leaf: 1 case(s)
median_PEP Stem-and-Leaf Plot for
covid_positive_E1_C1_= Yes
Frequency Stem & Leaf
9,00 0 . 011111111
4,00 0 . 2233
11,00 0 . 45555555555
11,00 0 . 66666677777
7,00 0 . 8999999
1,00 1 . 1
3,00 1 . 233
1,00 1 . 5
1,00 1 . 6
5,00 Extremes (>=1,9)
Stem width: 1,00
Each leaf: 1 case(s)
median_EtCO2
Stem-and-Leaf Plots
median_EtCO2 Stem-and-Leaf Plot for
covid_positive_E1_C1_= No
Frequency Stem & Leaf
1,00 1 . 9
4,00 2 . 0134
11,00 2 . 57777788999
5,00 3 . 11133
11,00 3 . 55555677799
3,00 4 . 144
5,00 4 . 55578
1,00 Extremes (>=7,1)
Stem width: 1,00
Each leaf: 1 case(s)
median_EtCO2 Stem-and-Leaf Plot for
covid_positive_E1_C1_= Yes
Frequency Stem & Leaf
1,00 0 . 8
5,00 1 . 16799
11,00 2 . 05555777899
21,00 3 . 011223335566667779999
10,00 4 . 0000133345
4,00 5 . 1356
Stem width: 1,00
Each leaf: 1 case(s)
median_VD_calc
Stem-and-Leaf Plots
median_VD_calc Stem-and-Leaf Plot for
covid_positive_E1_C1_= No
Frequency Stem & Leaf
4,00 0 . 7889
6,00 1 . 022233
10,00 1 . 6677788899
13,00 2 . 0011222223444
3,00 2 . 679
3,00 3 . 000
2,00 Extremes (>=432)
Stem width: 100,00
Each leaf: 1 case(s)
median_VD_calc Stem-and-Leaf Plot for
covid_positive_E1_C1_= Yes
Frequency Stem & Leaf
6,00 0 . 567799
11,00 1 . 01111122333
13,00 1 . 5555667788899
9,00 2 . 111223344
7,00 2 . 5666999
2,00 3 . 00
3,00 3 . 578
1,00 Extremes (>=584)
Stem width: 100,00
Each leaf: 1 case(s)
Vd_thr_Vtix100
Stem-and-Leaf Plots
Vd_thr_Vtix100 Stem-and-Leaf Plot for
covid_positive_E1_C1_= No
Frequency Stem & Leaf
1,00 0 . 6
8,00 1 . 01333378
8,00 2 . 22224578
12,00 3 . 000233356789
6,00 4 . 012289
4,00 5 . 1237
2,00 6 . 04
Stem width: 10,00
Each leaf: 1 case(s)
Vd_thr_Vtix100 Stem-and-Leaf Plot for
covid_positive_E1_C1_= Yes
Frequency Stem & Leaf
11,00 1 . 56667888889
12,00 2 . 124555668889
11,00 3 . 02234556778
12,00 4 . 012222334669
2,00 5 . 37
3,00 6 . 135
Stem width: 10,00
Each leaf: 1 case(s)
*Nonparametric Tests: Independent Samples.
NPTESTS
/INDEPENDENT TEST (median_RR median_MV_calc median_RSBI_calc median_VTI medianvti_thr_ideal_vti median_PIF median_PEF median_NIP median_PEP median_EtCO2 median_VD_calc Vd_thr_Vtix100) GROUP (covid_positive_E1_C1_)
/MISSING SCOPE=ANALYSIS USERMISSING=EXCLUDE
/CRITERIA ALPHA=0.05 CILEVEL=95.
Nonparametric Tests
Notes
Output Created		30-APR-2021 14:23:45
Comments
Input	Data	C:\Users\johma821\Desktop\Covidflux\Sammanställd data\covidflux_20210322 skarp analys.sav
	Active Dataset	DataSet1
	Filter	<none>
	Weight	<none>
	Split File	<none>
	N of Rows in Working Data File	95
Syntax		NPTESTS /INDEPENDENT TEST (median_RR median_MV_calc median_RSBI_calc median_VTI medianvti_thr_ideal_vti median_PIF median_PEF median_NIP median_PEP median_EtCO2 median_VD_calc Vd_thr_Vtix100) GROUP (covid_positive_E1_C1_) /MISSING SCOPE=ANALYSIS USERMISSING=EXCLUDE /CRITERIA ALPHA=0.05 CILEVEL=95.
Resources	Processor Time	00:00:02,22
	Elapsed Time	00:00:02,18
Hypothesis Test Summary
	Null Hypothesis	Test	Sig.a,b	Decision
1	The distribution of median_RR is the same across categories of covid_positive_E1_C1_.	Independent-Samples Mann-Whitney U Test	0.702063	Retain the null hypothesis.
2	The distribution of median_MV_calc is the same across categories of covid_positive_E1_C1_.	Independent-Samples Mann-Whitney U Test	0.804683	Retain the null hypothesis.
3	The distribution of median_RSBI_calc is the same across categories of covid_positive_E1_C1_.	Independent-Samples Mann-Whitney U Test	0.453638	Retain the null hypothesis.
4	The distribution of median_VTI is the same across categories of covid_positive_E1_C1_.	Independent-Samples Mann-Whitney U Test	0.519281	Retain the null hypothesis.
5	The distribution of medianvti_thr_ideal_vti is the same across categories of covid_positive_E1_C1_.	Independent-Samples Mann-Whitney U Test	0.308753	Retain the null hypothesis.
6	The distribution of median_PIF is the same across categories of covid_positive_E1_C1_.	Independent-Samples Mann-Whitney U Test	0.262578	Retain the null hypothesis.
7	The distribution of median_PEF is the same across categories of covid_positive_E1_C1_.	Independent-Samples Mann-Whitney U Test	0.51685	Retain the null hypothesis.
8	The distribution of median_NIP is the same across categories of covid_positive_E1_C1_.	Independent-Samples Mann-Whitney U Test	0.0770542	Retain the null hypothesis.
9	The distribution of median_PEP is the same across categories of covid_positive_E1_C1_.	Independent-Samples Mann-Whitney U Test	0.490358	Retain the null hypothesis.
10	The distribution of median_EtCO2 is the same across categories of covid_positive_E1_C1_.	Independent-Samples Mann-Whitney U Test	0.831284	Retain the null hypothesis.
11	The distribution of median_VD_calc is the same across categories of covid_positive_E1_C1_.	Independent-Samples Mann-Whitney U Test	0.471746	Retain the null hypothesis.
12	The distribution of Vd_thr_Vtix100 is the same across categories of covid_positive_E1_C1_.	Independent-Samples Mann-Whitney U Test	0.634605	Retain the null hypothesis.
a. The significance level is ,050.
b. Asymptotic significance is displayed.
Independent-Samples Mann-Whitney U Test
median_RR across covid_positive_E1_C1_
Independent-Samples Mann-Whitney U Test Summary
Total N	95
Mann-Whitney U	1164
Wilcoxon W	2595
Test Statistic	1164
Standard Error	133.32
Standardized Test Statistic	0.382537
Asymptotic Sig.(2-sided test)	0.702063
median_MV_calc across covid_positive_E1_C1_
Independent-Samples Mann-Whitney U Test Summary
Total N	95
Mann-Whitney U	1080
Wilcoxon W	2511
Test Statistic	1080
Standard Error	133.446
Standardized Test Statistic	-0.247292
Asymptotic Sig.(2-sided test)	0.804683
median_RSBI_calc across covid_positive_E1_C1_
Independent-Samples Mann-Whitney U Test Summary
Total N	95
Mann-Whitney U	1213
Wilcoxon W	2644
Test Statistic	1213
Standard Error	133.447
Standardized Test Statistic	0.749363
Asymptotic Sig.(2-sided test)	0.453638
median_VTI across covid_positive_E1_C1_
Independent-Samples Mann-Whitney U Test Summary
Total N	95
Mann-Whitney U	1027
Wilcoxon W	2458
Test Statistic	1027
Standard Error	133.446
Standardized Test Statistic	-0.644455
Asymptotic Sig.(2-sided test)	0.519281
medianvti_thr_ideal_vti across covid_positive_E1_C1_
Independent-Samples Mann-Whitney U Test Summary
Total N	94
Mann-Whitney U	953
Wilcoxon W	2384
Test Statistic	953
Standard Error	131.16
Standardized Test Statistic	-1.01784
Asymptotic Sig.(2-sided test)	0.308753
median_PIF across covid_positive_E1_C1_
Independent-Samples Mann-Whitney U Test Summary
Total N	95
Mann-Whitney U	963.5
Wilcoxon W	2394.5
Test Statistic	963.5
Standard Error	133.444
Standardized Test Statistic	-1.12032
Asymptotic Sig.(2-sided test)	0.262578
median_PEF across covid_positive_E1_C1_
Independent-Samples Mann-Whitney U Test Summary
Total N	95
Mann-Whitney U	1199.5
Wilcoxon W	2630.5
Test Statistic	1199.5
Standard Error	133.445
Standardized Test Statistic	0.648208
Asymptotic Sig.(2-sided test)	0.51685
median_NIP across covid_positive_E1_C1_
Independent-Samples Mann-Whitney U Test Summary
Total N	95
Mann-Whitney U	1348
Wilcoxon W	2779
Test Statistic	1348
Standard Error	132.916
Standardized Test Statistic	1.76804
Asymptotic Sig.(2-sided test)	0.0770542
median_PEP across covid_positive_E1_C1_
Independent-Samples Mann-Whitney U Test Summary
Total N	95
Mann-Whitney U	1204.5
Wilcoxon W	2635.5
Test Statistic	1204.5
Standard Error	132.659
Standardized Test Statistic	0.689739
Asymptotic Sig.(2-sided test)	0.490358
median_EtCO2 across covid_positive_E1_C1_
Independent-Samples Mann-Whitney U Test Summary
Total N	93
Mann-Whitney U	1093.5
Wilcoxon W	2471.5
Test Statistic	1093.5
Standard Error	129.075
Standardized Test Statistic	0.213055
Asymptotic Sig.(2-sided test)	0.831284
median_VD_calc across covid_positive_E1_C1_
Independent-Samples Mann-Whitney U Test Summary
Total N	93
Mann-Whitney U	973
Wilcoxon W	2351
Test Statistic	973
Standard Error	129.231
Standardized Test Statistic	-0.719641
Asymptotic Sig.(2-sided test)	0.471746
Vd_thr_Vtix100 across covid_positive_E1_C1_
Independent-Samples Mann-Whitney U Test Summary
Total N	92
Mann-Whitney U	1106
Wilcoxon W	2432
Test Statistic	1106
Standard Error	127.3
Standardized Test Statistic	0.475256
Asymptotic Sig.(2-sided test)	0.634605
