# Supplementary material for: Physiological respiratory parameters in pre-hospital patients with suspected COVID-19: A prospective cohort study
Source: PLoS One. 2021 Sep 2;16(9):e0257018. doi: 10.1371/journal.pone.0257018 (PMC8412304; doi:10.1371/journal.pone.0257018)
Supplement: S4 Dataset — (XLSX) [file pone.0257018.s004.xlsx]

## Sheet: Blad1
LOGISTIC REGRESSION VARIABLES covid_positive_E1_C1_
/METHOD=ENTER Age_E1_C1_
/PRINT=CI(95)
/CRITERIA=PIN(0.05) POUT(0.10) ITERATE(20) CUT(0.5).
Logistic Regression
Notes
Output Created		30-APR-2021 14:41:31
Comments
Input	Data	C:\Users\johma821\Desktop\Covidflux\Sammanställd data\covidflux_20210322 skarp analys.sav
	Active Dataset	DataSet1
	Filter	<none>
	Weight	<none>
	Split File	<none>
	N of Rows in Working Data File	95
Missing Value Handling	Definition of Missing	User-defined missing values are treated as missing
Syntax		LOGISTIC REGRESSION VARIABLES covid_positive_E1_C1_ /METHOD=ENTER Age_E1_C1_ /PRINT=CI(95) /CRITERIA=PIN(0.05) POUT(0.10) ITERATE(20) CUT(0.5).
Resources	Processor Time	00:00:00,02
	Elapsed Time	00:00:00,02
Case Processing Summary
Unweighted Casesa		N	Percent
Selected Cases	Included in Analysis	95	100
	Missing Cases	0	0
	Total	95	100
Unselected Cases		0	0
Total		95	100
a. If weight is in effect, see classification table for the total number of cases.
Dependent Variable Encoding
Original Value	Internal Value
No	0
Yes	1
Block 0: Beginning Block
Classification Tablea,b
Observed			Predicted
			covid_positive_E1_C1_		Percentage Correct
			No	Yes
Step 0	covid_positive_E1_C1_	No	0	42	0
		Yes	0	53	100
	Overall Percentage				55.7895
a. Constant is included in the model.
b. The cut value is ,500
Variables in the Equation
		B	S.E.	Wald	df	Sig.	Exp(B)
Step 0	Constant	0.232622	0.206585	1.26796	1	0.26015	1.2619
Variables not in the Equation
			Score	df	Sig.
Step 0	Variables	Age_E1_C1_	6.73858	1	0.00943495
	Overall Statistics		6.73858	1	0.00943495
Block 1: Method = Enter
Omnibus Tests of Model Coefficients
		Chi-square	df	Sig.
Step 1	Step	6.85188	1	0.00885479
	Block	6.85188	1	0.00885479
	Model	6.85188	1	0.00885479
Model Summary
Step	-2 Log likelihood	Cox & Snell R Square	Nagelkerke R Square
1	123,570a	0.0695855	0.0932009
a. Estimation terminated at iteration number 3 because parameter estimates changed by less than ,001.
Classification Tablea
Observed			Predicted
			covid_positive_E1_C1_		Percentage Correct
			No	Yes
Step 1	covid_positive_E1_C1_	No	23	19	54.7619
		Yes	11	42	79.2453
	Overall Percentage				68.4211
a. The cut value is ,500
Variables in the Equation
		B	S.E.	Wald	df	Sig.	Exp(B)	95% C.I.for EXP(B)
								Lower	Upper
Step 1a	Age_E1_C1_	-0.0283566	0.011158	6.45852	1	0.0110422	0.972042	0.951015	0.993534
	Constant	1.86282	0.680628	7.4907	1	0.00620184	6.44188
a. Variable(s) entered on step 1: Age_E1_C1_.
LOGISTIC REGRESSION VARIABLES covid_positive_E1_C1_
/METHOD=ENTER Sex_E1_C1_
/PRINT=CI(95)
/CRITERIA=PIN(0.05) POUT(0.10) ITERATE(20) CUT(0.5).
Logistic Regression
Notes
Output Created		30-APR-2021 14:41:38
Comments
Input	Data	C:\Users\johma821\Desktop\Covidflux\Sammanställd data\covidflux_20210322 skarp analys.sav
	Active Dataset	DataSet1
	Filter	<none>
	Weight	<none>
	Split File	<none>
	N of Rows in Working Data File	95
Missing Value Handling	Definition of Missing	User-defined missing values are treated as missing
Syntax		LOGISTIC REGRESSION VARIABLES covid_positive_E1_C1_ /METHOD=ENTER Sex_E1_C1_ /PRINT=CI(95) /CRITERIA=PIN(0.05) POUT(0.10) ITERATE(20) CUT(0.5).
Resources	Processor Time	00:00:00,00
	Elapsed Time	00:00:00,01
Case Processing Summary
Unweighted Casesa		N	Percent
Selected Cases	Included in Analysis	95	100
	Missing Cases	0	0
	Total	95	100
Unselected Cases		0	0
Total		95	100
a. If weight is in effect, see classification table for the total number of cases.
Dependent Variable Encoding
Original Value	Internal Value
No	0
Yes	1
Block 0: Beginning Block
Classification Tablea,b
Observed			Predicted
			covid_positive_E1_C1_		Percentage Correct
			No	Yes
Step 0	covid_positive_E1_C1_	No	0	42	0
		Yes	0	53	100
	Overall Percentage				55.7895
a. Constant is included in the model.
b. The cut value is ,500
Variables in the Equation
		B	S.E.	Wald	df	Sig.	Exp(B)
Step 0	Constant	0.232622	0.206585	1.26796	1	0.26015	1.2619
Variables not in the Equation
			Score	df	Sig.
Step 0	Variables	Sex_E1_C1_	0.842217	1	0.358763
	Overall Statistics		0.842217	1	0.358763
Block 1: Method = Enter
Omnibus Tests of Model Coefficients
		Chi-square	df	Sig.
Step 1	Step	0.843404	1	0.358425
	Block	0.843404	1	0.358425
	Model	0.843404	1	0.358425
Model Summary
Step	-2 Log likelihood	Cox & Snell R Square	Nagelkerke R Square
1	129,578a	0.00883865	0.0118382
a. Estimation terminated at iteration number 3 because parameter estimates changed by less than ,001.
Classification Tablea
Observed			Predicted
			covid_positive_E1_C1_		Percentage Correct
			No	Yes
Step 1	covid_positive_E1_C1_	No	0	42	0
		Yes	0	53	100
	Overall Percentage				55.7895
a. The cut value is ,500
Variables in the Equation
		B	S.E.	Wald	df	Sig.	Exp(B)	95% C.I.for EXP(B)
								Lower	Upper
Step 1a	Sex_E1_C1_	0.380297	0.415041	0.839583	1	0.359516	1.46272	0.648451	3.29947
	Constant	0.0425596	0.291796	0.0212734	1	0.884037	1.04348
a. Variable(s) entered on step 1: Sex_E1_C1_.
LOGISTIC REGRESSION VARIABLES covid_positive_E1_C1_
/METHOD=ENTER bmi_E1_C1_
/PRINT=CI(95)
/CRITERIA=PIN(0.05) POUT(0.10) ITERATE(20) CUT(0.5).
Logistic Regression
Notes
Output Created		30-APR-2021 14:41:48
Comments
Input	Data	C:\Users\johma821\Desktop\Covidflux\Sammanställd data\covidflux_20210322 skarp analys.sav
	Active Dataset	DataSet1
	Filter	<none>
	Weight	<none>
	Split File	<none>
	N of Rows in Working Data File	95
Missing Value Handling	Definition of Missing	User-defined missing values are treated as missing
Syntax		LOGISTIC REGRESSION VARIABLES covid_positive_E1_C1_ /METHOD=ENTER bmi_E1_C1_ /PRINT=CI(95) /CRITERIA=PIN(0.05) POUT(0.10) ITERATE(20) CUT(0.5).
Resources	Processor Time	00:00:00,00
	Elapsed Time	00:00:00,00
Case Processing Summary
Unweighted Casesa		N	Percent
Selected Cases	Included in Analysis	93	97.8947
	Missing Cases	2	2.10526
	Total	95	100
Unselected Cases		0	0
Total		95	100
a. If weight is in effect, see classification table for the total number of cases.
Dependent Variable Encoding
Original Value	Internal Value
No	0
Yes	1
Block 0: Beginning Block
Classification Tablea,b
Observed			Predicted
			covid_positive_E1_C1_		Percentage Correct
			No	Yes
Step 0	covid_positive_E1_C1_	No	0	41	0
		Yes	0	52	100
	Overall Percentage				55.914
a. Constant is included in the model.
b. The cut value is ,500
Variables in the Equation
		B	S.E.	Wald	df	Sig.	Exp(B)
Step 0	Constant	0.237672	0.208856	1.29497	1	0.255134	1.26829
Variables not in the Equation
			Score	df	Sig.
Step 0	Variables	bmi_E1_C1_	4.29431	1	0.0382402
	Overall Statistics		4.29431	1	0.0382402
Block 1: Method = Enter
Omnibus Tests of Model Coefficients
		Chi-square	df	Sig.
Step 1	Step	4.52099	1	0.0334815
	Block	4.52099	1	0.0334815
	Model	4.52099	1	0.0334815
Model Summary
Step	-2 Log likelihood	Cox & Snell R Square	Nagelkerke R Square
1	123,100a	0.0474501	0.063566
a. Estimation terminated at iteration number 4 because parameter estimates changed by less than ,001.
Classification Tablea
Observed			Predicted
			covid_positive_E1_C1_		Percentage Correct
			No	Yes
Step 1	covid_positive_E1_C1_	No	18	23	43.9024
		Yes	12	40	76.9231
	Overall Percentage				62.3656
a. The cut value is ,500
Variables in the Equation
		B	S.E.	Wald	df	Sig.	Exp(B)	95% C.I.for EXP(B)
								Lower	Upper
Step 1a	bmi_E1_C1_	0.0729078	0.0363469	4.02359	1	0.044868	1.07563	1.00167	1.15505
	Constant	-1.80655	1.02876	3.08369	1	0.0790811	0.164219
a. Variable(s) entered on step 1: bmi_E1_C1_.
LOGISTIC REGRESSION VARIABLES covid_positive_E1_C1_
/METHOD=ENTER riskfactors_category
/PRINT=CI(95)
/CRITERIA=PIN(0.05) POUT(0.10) ITERATE(20) CUT(0.5).
Logistic Regression
Notes
Output Created		30-APR-2021 14:41:59
Comments
Input	Data	C:\Users\johma821\Desktop\Covidflux\Sammanställd data\covidflux_20210322 skarp analys.sav
	Active Dataset	DataSet1
	Filter	<none>
	Weight	<none>
	Split File	<none>
	N of Rows in Working Data File	95
Missing Value Handling	Definition of Missing	User-defined missing values are treated as missing
Syntax		LOGISTIC REGRESSION VARIABLES covid_positive_E1_C1_ /METHOD=ENTER riskfactors_category /PRINT=CI(95) /CRITERIA=PIN(0.05) POUT(0.10) ITERATE(20) CUT(0.5).
Resources	Processor Time	00:00:00,00
	Elapsed Time	00:00:00,01
Case Processing Summary
Unweighted Casesa		N	Percent
Selected Cases	Included in Analysis	95	100
	Missing Cases	0	0
	Total	95	100
Unselected Cases		0	0
Total		95	100
a. If weight is in effect, see classification table for the total number of cases.
Dependent Variable Encoding
Original Value	Internal Value
No	0
Yes	1
Block 0: Beginning Block
Classification Tablea,b
Observed			Predicted
			covid_positive_E1_C1_		Percentage Correct
			No	Yes
Step 0	covid_positive_E1_C1_	No	0	42	0
		Yes	0	53	100
	Overall Percentage				55.7895
a. Constant is included in the model.
b. The cut value is ,500
Variables in the Equation
		B	S.E.	Wald	df	Sig.	Exp(B)
Step 0	Constant	0.232622	0.206585	1.26796	1	0.26015	1.2619
Variables not in the Equation
			Score	df	Sig.
Step 0	Variables	riskfactors_category	5.6684	1	0.0172732
	Overall Statistics		5.6684	1	0.0172732
Block 1: Method = Enter
Omnibus Tests of Model Coefficients
		Chi-square	df	Sig.
Step 1	Step	5.72116	1	0.0167617
	Block	5.72116	1	0.0167617
	Model	5.72116	1	0.0167617
Model Summary
Step	-2 Log likelihood	Cox & Snell R Square	Nagelkerke R Square
1	124,700a	0.0584452	0.0782799
a. Estimation terminated at iteration number 3 because parameter estimates changed by less than ,001.
Classification Tablea
Observed			Predicted
			covid_positive_E1_C1_		Percentage Correct
			No	Yes
Step 1	covid_positive_E1_C1_	No	15	27	35.7143
		Yes	9	44	83.0189
	Overall Percentage				62.1053
a. The cut value is ,500
Variables in the Equation
		B	S.E.	Wald	df	Sig.	Exp(B)	95% C.I.for EXP(B)
								Lower	Upper
Step 1a	riskfactors_category	-0.616668	0.263397	5.48128	1	0.0192212	0.53974	0.322092	0.904458
	Constant	1.35342	0.526742	6.60186	1	0.0101872	3.87063
a. Variable(s) entered on step 1: riskfactors_category.
LOGISTIC REGRESSION VARIABLES covid_positive_E1_C1_
/METHOD=ENTER median_RR
/PRINT=CI(95)
/CRITERIA=PIN(0.05) POUT(0.10) ITERATE(20) CUT(0.5).
Logistic Regression
Notes
Output Created		30-APR-2021 14:42:15
Comments
Input	Data	C:\Users\johma821\Desktop\Covidflux\Sammanställd data\covidflux_20210322 skarp analys.sav
	Active Dataset	DataSet1
	Filter	<none>
	Weight	<none>
	Split File	<none>
	N of Rows in Working Data File	95
Missing Value Handling	Definition of Missing	User-defined missing values are treated as missing
Syntax		LOGISTIC REGRESSION VARIABLES covid_positive_E1_C1_ /METHOD=ENTER median_RR /PRINT=CI(95) /CRITERIA=PIN(0.05) POUT(0.10) ITERATE(20) CUT(0.5).
Resources	Processor Time	00:00:00,02
	Elapsed Time	00:00:00,01
Case Processing Summary
Unweighted Casesa		N	Percent
Selected Cases	Included in Analysis	95	100
	Missing Cases	0	0
	Total	95	100
Unselected Cases		0	0
Total		95	100
a. If weight is in effect, see classification table for the total number of cases.
Dependent Variable Encoding
Original Value	Internal Value
No	0
Yes	1
Block 0: Beginning Block
Classification Tablea,b
Observed			Predicted
			covid_positive_E1_C1_		Percentage Correct
			No	Yes
Step 0	covid_positive_E1_C1_	No	0	42	0
		Yes	0	53	100
	Overall Percentage				55.7895
a. Constant is included in the model.
b. The cut value is ,500
Variables in the Equation
		B	S.E.	Wald	df	Sig.	Exp(B)
Step 0	Constant	0.232622	0.206585	1.26796	1	0.26015	1.2619
Variables not in the Equation
			Score	df	Sig.
Step 0	Variables	median_RR	1.28021	1	0.25786
	Overall Statistics		1.28021	1	0.25786
Block 1: Method = Enter
Omnibus Tests of Model Coefficients
		Chi-square	df	Sig.
Step 1	Step	1.2999	1	0.254232
	Block	1.2999	1	0.254232
	Model	1.2999	1	0.254232
Model Summary
Step	-2 Log likelihood	Cox & Snell R Square	Nagelkerke R Square
1	129,122a	0.0135899	0.018202
a. Estimation terminated at iteration number 3 because parameter estimates changed by less than ,001.
Classification Tablea
Observed			Predicted
			covid_positive_E1_C1_		Percentage Correct
			No	Yes
Step 1	covid_positive_E1_C1_	No	8	34	19.0476
		Yes	9	44	83.0189
	Overall Percentage				54.7368
a. The cut value is ,500
Variables in the Equation
		B	S.E.	Wald	df	Sig.	Exp(B)	95% C.I.for EXP(B)
								Lower	Upper
Step 1a	median_RR	0.0254883	0.0227044	1.26027	1	0.2616	1.02582	0.981168	1.0725
	Constant	-0.306153	0.519139	0.347785	1	0.55537	0.736274
a. Variable(s) entered on step 1: median_RR.
LOGISTIC REGRESSION VARIABLES covid_positive_E1_C1_
/METHOD=ENTER median_MV_calc
/PRINT=CI(95)
/CRITERIA=PIN(0.05) POUT(0.10) ITERATE(20) CUT(0.5).
Logistic Regression
Notes
Output Created		30-APR-2021 14:42:32
Comments
Input	Data	C:\Users\johma821\Desktop\Covidflux\Sammanställd data\covidflux_20210322 skarp analys.sav
	Active Dataset	DataSet1
	Filter	<none>
	Weight	<none>
	Split File	<none>
	N of Rows in Working Data File	95
Missing Value Handling	Definition of Missing	User-defined missing values are treated as missing
Syntax		LOGISTIC REGRESSION VARIABLES covid_positive_E1_C1_ /METHOD=ENTER median_MV_calc /PRINT=CI(95) /CRITERIA=PIN(0.05) POUT(0.10) ITERATE(20) CUT(0.5).
Resources	Processor Time	00:00:00,00
	Elapsed Time	00:00:00,01
Case Processing Summary
Unweighted Casesa		N	Percent
Selected Cases	Included in Analysis	95	100
	Missing Cases	0	0
	Total	95	100
Unselected Cases		0	0
Total		95	100
a. If weight is in effect, see classification table for the total number of cases.
Dependent Variable Encoding
Original Value	Internal Value
No	0
Yes	1
Block 0: Beginning Block
Classification Tablea,b
Observed			Predicted
			covid_positive_E1_C1_		Percentage Correct
			No	Yes
Step 0	covid_positive_E1_C1_	No	0	42	0
		Yes	0	53	100
	Overall Percentage				55.7895
a. Constant is included in the model.
b. The cut value is ,500
Variables in the Equation
		B	S.E.	Wald	df	Sig.	Exp(B)
Step 0	Constant	0.232622	0.206585	1.26796	1	0.26015	1.2619
Variables not in the Equation
			Score	df	Sig.
Step 0	Variables	median_MV_calc	0.020258	1	0.886819
	Overall Statistics		0.020258	1	0.886819
Block 1: Method = Enter
Omnibus Tests of Model Coefficients
		Chi-square	df	Sig.
Step 1	Step	0.0202384	1	0.886873
	Block	0.0202384	1	0.886873
	Model	0.0202384	1	0.886873
Model Summary
Step	-2 Log likelihood	Cox & Snell R Square	Nagelkerke R Square
1	130,401a	0.000213013	0.000285303
a. Estimation terminated at iteration number 3 because parameter estimates changed by less than ,001.
Classification Tablea
Observed			Predicted
			covid_positive_E1_C1_		Percentage Correct
			No	Yes
Step 1	covid_positive_E1_C1_	No	0	42	0
		Yes	0	53	100
	Overall Percentage				55.7895
a. The cut value is ,500
Variables in the Equation
		B	S.E.	Wald	df	Sig.	Exp(B)	95% C.I.for EXP(B)
								Lower	Upper
Step 1a	median_MV_calc	-0.00413146	0.0290312	0.0202524	1	0.886834	0.995877	0.940793	1.05419
	Constant	0.288116	0.441582	0.425707	1	0.514103	1.33391
a. Variable(s) entered on step 1: median_MV_calc.
LOGISTIC REGRESSION VARIABLES covid_positive_E1_C1_
/METHOD=ENTER median_RSBI_calc
/PRINT=CI(95)
/CRITERIA=PIN(0.05) POUT(0.10) ITERATE(20) CUT(0.5).
Logistic Regression
Notes
Output Created		30-APR-2021 14:42:41
Comments
Input	Data	C:\Users\johma821\Desktop\Covidflux\Sammanställd data\covidflux_20210322 skarp analys.sav
	Active Dataset	DataSet1
	Filter	<none>
	Weight	<none>
	Split File	<none>
	N of Rows in Working Data File	95
Missing Value Handling	Definition of Missing	User-defined missing values are treated as missing
Syntax		LOGISTIC REGRESSION VARIABLES covid_positive_E1_C1_ /METHOD=ENTER median_RSBI_calc /PRINT=CI(95) /CRITERIA=PIN(0.05) POUT(0.10) ITERATE(20) CUT(0.5).
Resources	Processor Time	00:00:00,02
	Elapsed Time	00:00:00,01
Case Processing Summary
Unweighted Casesa		N	Percent
Selected Cases	Included in Analysis	95	100
	Missing Cases	0	0
	Total	95	100
Unselected Cases		0	0
Total		95	100
a. If weight is in effect, see classification table for the total number of cases.
Dependent Variable Encoding
Original Value	Internal Value
No	0
Yes	1
Block 0: Beginning Block
Classification Tablea,b
Observed			Predicted
			covid_positive_E1_C1_		Percentage Correct
			No	Yes
Step 0	covid_positive_E1_C1_	No	0	42	0
		Yes	0	53	100
	Overall Percentage				55.7895
a. Constant is included in the model.
b. The cut value is ,500
Variables in the Equation
		B	S.E.	Wald	df	Sig.	Exp(B)
Step 0	Constant	0.232622	0.206585	1.26796	1	0.26015	1.2619
Variables not in the Equation
			Score	df	Sig.
Step 0	Variables	median_RSBI_calc	1.38523	1	0.239213
	Overall Statistics		1.38523	1	0.239213
Block 1: Method = Enter
Omnibus Tests of Model Coefficients
		Chi-square	df	Sig.
Step 1	Step	1.42324	1	0.232871
	Block	1.42324	1	0.232871
	Model	1.42324	1	0.232871
Model Summary
Step	-2 Log likelihood	Cox & Snell R Square	Nagelkerke R Square
1	128,998a	0.0148698	0.0199162
a. Estimation terminated at iteration number 3 because parameter estimates changed by less than ,001.
Classification Tablea
Observed			Predicted
			covid_positive_E1_C1_		Percentage Correct
			No	Yes
Step 1	covid_positive_E1_C1_	No	8	34	19.0476
		Yes	3	50	94.3396
	Overall Percentage				61.0526
a. The cut value is ,500
Variables in the Equation
		B	S.E.	Wald	df	Sig.	Exp(B)	95% C.I.for EXP(B)
								Lower	Upper
Step 1a	median_RSBI_calc	0.0059291	0.00510065	1.35122	1	0.245065	1.00595	0.99594	1.01605
	Constant	-0.049084	0.314876	0.0242996	1	0.876125	0.952101
a. Variable(s) entered on step 1: median_RSBI_calc.
LOGISTIC REGRESSION VARIABLES covid_positive_E1_C1_
/METHOD=ENTER median_VTI
/PRINT=CI(95)
/CRITERIA=PIN(0.05) POUT(0.10) ITERATE(20) CUT(0.5).
Logistic Regression
Notes
Output Created		30-APR-2021 14:43:02
Comments
Input	Data	C:\Users\johma821\Desktop\Covidflux\Sammanställd data\covidflux_20210322 skarp analys.sav
	Active Dataset	DataSet1
	Filter	<none>
	Weight	<none>
	Split File	<none>
	N of Rows in Working Data File	95
Missing Value Handling	Definition of Missing	User-defined missing values are treated as missing
Syntax		LOGISTIC REGRESSION VARIABLES covid_positive_E1_C1_ /METHOD=ENTER median_VTI /PRINT=CI(95) /CRITERIA=PIN(0.05) POUT(0.10) ITERATE(20) CUT(0.5).
Resources	Processor Time	00:00:00,02
	Elapsed Time	00:00:00,01
Case Processing Summary
Unweighted Casesa		N	Percent
Selected Cases	Included in Analysis	95	100
	Missing Cases	0	0
	Total	95	100
Unselected Cases		0	0
Total		95	100
a. If weight is in effect, see classification table for the total number of cases.
Dependent Variable Encoding
Original Value	Internal Value
No	0
Yes	1
Block 0: Beginning Block
Classification Tablea,b
Observed			Predicted
			covid_positive_E1_C1_		Percentage Correct
			No	Yes
Step 0	covid_positive_E1_C1_	No	0	42	0
		Yes	0	53	100
	Overall Percentage				55.7895
a. Constant is included in the model.
b. The cut value is ,500
Variables in the Equation
		B	S.E.	Wald	df	Sig.	Exp(B)
Step 0	Constant	0.232622	0.206585	1.26796	1	0.26015	1.2619
Variables not in the Equation
			Score	df	Sig.
Step 0	Variables	median_VTI	2.11657	1	0.145713
	Overall Statistics		2.11657	1	0.145713
Block 1: Method = Enter
Omnibus Tests of Model Coefficients
		Chi-square	df	Sig.
Step 1	Step	2.1173	1	0.145643
	Block	2.1173	1	0.145643
	Model	2.1173	1	0.145643
Model Summary
Step	-2 Log likelihood	Cox & Snell R Square	Nagelkerke R Square
1	128,304a	0.0220409	0.029521
a. Estimation terminated at iteration number 3 because parameter estimates changed by less than ,001.
Classification Tablea
Observed			Predicted
			covid_positive_E1_C1_		Percentage Correct
			No	Yes
Step 1	covid_positive_E1_C1_	No	11	31	26.1905
		Yes	8	45	84.9057
	Overall Percentage				58.9474
a. The cut value is ,500
Variables in the Equation
		B	S.E.	Wald	df	Sig.	Exp(B)	95% C.I.for EXP(B)
								Lower	Upper
Step 1a	median_VTI	-0.000599578	0.000418113	2.05638	1	0.15157	0.999401	0.998582	1.00022
	Constant	0.679975	0.375318	3.28237	1	0.0700277	1.97383
a. Variable(s) entered on step 1: median_VTI.
LOGISTIC REGRESSION VARIABLES covid_positive_E1_C1_
/METHOD=ENTER medianvti_thr_ideal_vti
/PRINT=CI(95)
/CRITERIA=PIN(0.05) POUT(0.10) ITERATE(20) CUT(0.5).
Logistic Regression
Notes
Output Created		30-APR-2021 14:43:19
Comments
Input	Data	C:\Users\johma821\Desktop\Covidflux\Sammanställd data\covidflux_20210322 skarp analys.sav
	Active Dataset	DataSet1
	Filter	<none>
	Weight	<none>
	Split File	<none>
	N of Rows in Working Data File	95
Missing Value Handling	Definition of Missing	User-defined missing values are treated as missing
Syntax		LOGISTIC REGRESSION VARIABLES covid_positive_E1_C1_ /METHOD=ENTER medianvti_thr_ideal_vti /PRINT=CI(95) /CRITERIA=PIN(0.05) POUT(0.10) ITERATE(20) CUT(0.5).
Resources	Processor Time	00:00:00,00
	Elapsed Time	00:00:00,01
Case Processing Summary
Unweighted Casesa		N	Percent
Selected Cases	Included in Analysis	94	98.9474
	Missing Cases	1	1.05263
	Total	95	100
Unselected Cases		0	0
Total		95	100
a. If weight is in effect, see classification table for the total number of cases.
Dependent Variable Encoding
Original Value	Internal Value
No	0
Yes	1
Block 0: Beginning Block
Classification Tablea,b
Observed			Predicted
			covid_positive_E1_C1_		Percentage Correct
			No	Yes
Step 0	covid_positive_E1_C1_	No	0	41	0
		Yes	0	53	100
	Overall Percentage				56.383
a. Constant is included in the model.
b. The cut value is ,500
Variables in the Equation
		B	S.E.	Wald	df	Sig.	Exp(B)
Step 0	Constant	0.25672	0.207986	1.52353	1	0.217086	1.29268
Variables not in the Equation
			Score	df	Sig.
Step 0	Variables	medianvti_thr_ideal_vti	3.36528	1	0.0665842
	Overall Statistics		3.36528	1	0.0665842
Block 1: Method = Enter
Omnibus Tests of Model Coefficients
		Chi-square	df	Sig.
Step 1	Step	3.38109	1	0.0659486
	Block	3.38109	1	0.0659486
	Model	3.38109	1	0.0659486
Model Summary
Step	-2 Log likelihood	Cox & Snell R Square	Nagelkerke R Square
1	125,394a	0.0353298	0.0473665
a. Estimation terminated at iteration number 3 because parameter estimates changed by less than ,001.
Classification Tablea
Observed			Predicted
			covid_positive_E1_C1_		Percentage Correct
			No	Yes
Step 1	covid_positive_E1_C1_	No	12	29	29.2683
		Yes	10	43	81.1321
	Overall Percentage				58.5106
a. The cut value is ,500
Variables in the Equation
		B	S.E.	Wald	df	Sig.	Exp(B)	95% C.I.for EXP(B)
								Lower	Upper
Step 1a	medianvti_thr_ideal_vti	-0.00367143	0.00204886	3.21104	1	0.0731429	0.996335	0.992342	1.00034
	Constant	0.861726	0.397921	4.6897	1	0.0303439	2.36724
a. Variable(s) entered on step 1: medianvti_thr_ideal_vti.
LOGISTIC REGRESSION VARIABLES covid_positive_E1_C1_
/METHOD=ENTER median_PIF
/PRINT=CI(95)
/CRITERIA=PIN(0.05) POUT(0.10) ITERATE(20) CUT(0.5).
Logistic Regression
Notes
Output Created		30-APR-2021 14:43:52
Comments
Input	Data	C:\Users\johma821\Desktop\Covidflux\Sammanställd data\covidflux_20210322 skarp analys.sav
	Active Dataset	DataSet1
	Filter	<none>
	Weight	<none>
	Split File	<none>
	N of Rows in Working Data File	95
Missing Value Handling	Definition of Missing	User-defined missing values are treated as missing
Syntax		LOGISTIC REGRESSION VARIABLES covid_positive_E1_C1_ /METHOD=ENTER median_PIF /PRINT=CI(95) /CRITERIA=PIN(0.05) POUT(0.10) ITERATE(20) CUT(0.5).
Resources	Processor Time	00:00:00,00
	Elapsed Time	00:00:00,00
Case Processing Summary
Unweighted Casesa		N	Percent
Selected Cases	Included in Analysis	95	100
	Missing Cases	0	0
	Total	95	100
Unselected Cases		0	0
Total		95	100
a. If weight is in effect, see classification table for the total number of cases.
Dependent Variable Encoding
Original Value	Internal Value
No	0
Yes	1
Block 0: Beginning Block
Classification Tablea,b
Observed			Predicted
			covid_positive_E1_C1_		Percentage Correct
			No	Yes
Step 0	covid_positive_E1_C1_	No	0	42	0
		Yes	0	53	100
	Overall Percentage				55.7895
a. Constant is included in the model.
b. The cut value is ,500
Variables in the Equation
		B	S.E.	Wald	df	Sig.	Exp(B)
Step 0	Constant	0.232622	0.206585	1.26796	1	0.26015	1.2619
Variables not in the Equation
			Score	df	Sig.
Step 0	Variables	median_PIF	1.14921	1	0.283714
	Overall Statistics		1.14921	1	0.283714
Block 1: Method = Enter
Omnibus Tests of Model Coefficients
		Chi-square	df	Sig.
Step 1	Step	1.14742	1	0.284089
	Block	1.14742	1	0.284089
	Model	1.14742	1	0.284089
Model Summary
Step	-2 Log likelihood	Cox & Snell R Square	Nagelkerke R Square
1	129,274a	0.0120055	0.0160798
a. Estimation terminated at iteration number 3 because parameter estimates changed by less than ,001.
Classification Tablea
Observed			Predicted
			covid_positive_E1_C1_		Percentage Correct
			No	Yes
Step 1	covid_positive_E1_C1_	No	9	33	21.4286
		Yes	7	46	86.7925
	Overall Percentage				57.8947
a. The cut value is ,500
Variables in the Equation
		B	S.E.	Wald	df	Sig.	Exp(B)	95% C.I.for EXP(B)
								Lower	Upper
Step 1a	median_PIF	-0.0106954	0.010053	1.13189	1	0.287373	0.989362	0.970059	1.00905
	Constant	0.754948	0.533924	1.99928	1	0.157374	2.1275
a. Variable(s) entered on step 1: median_PIF.
LOGISTIC REGRESSION VARIABLES covid_positive_E1_C1_
/METHOD=ENTER median_PEF
/PRINT=CI(95)
/CRITERIA=PIN(0.05) POUT(0.10) ITERATE(20) CUT(0.5).
Logistic Regression
Notes
Output Created		30-APR-2021 14:44:01
Comments
Input	Data	C:\Users\johma821\Desktop\Covidflux\Sammanställd data\covidflux_20210322 skarp analys.sav
	Active Dataset	DataSet1
	Filter	<none>
	Weight	<none>
	Split File	<none>
	N of Rows in Working Data File	95
Missing Value Handling	Definition of Missing	User-defined missing values are treated as missing
Syntax		LOGISTIC REGRESSION VARIABLES covid_positive_E1_C1_ /METHOD=ENTER median_PEF /PRINT=CI(95) /CRITERIA=PIN(0.05) POUT(0.10) ITERATE(20) CUT(0.5).
Resources	Processor Time	00:00:00,02
	Elapsed Time	00:00:00,01
Case Processing Summary
Unweighted Casesa		N	Percent
Selected Cases	Included in Analysis	95	100
	Missing Cases	0	0
	Total	95	100
Unselected Cases		0	0
Total		95	100
a. If weight is in effect, see classification table for the total number of cases.
Dependent Variable Encoding
Original Value	Internal Value
No	0
Yes	1
Block 0: Beginning Block
Classification Tablea,b
Observed			Predicted
			covid_positive_E1_C1_		Percentage Correct
			No	Yes
Step 0	covid_positive_E1_C1_	No	0	42	0
		Yes	0	53	100
	Overall Percentage				55.7895
a. Constant is included in the model.
b. The cut value is ,500
Variables in the Equation
		B	S.E.	Wald	df	Sig.	Exp(B)
Step 0	Constant	0.232622	0.206585	1.26796	1	0.26015	1.2619
Variables not in the Equation
			Score	df	Sig.
Step 0	Variables	median_PEF	0.313127	1	0.575768
	Overall Statistics		0.313127	1	0.575768
Block 1: Method = Enter
Omnibus Tests of Model Coefficients
		Chi-square	df	Sig.
Step 1	Step	0.315388	1	0.574393
	Block	0.315388	1	0.574393
	Model	0.315388	1	0.574393
Model Summary
Step	-2 Log likelihood	Cox & Snell R Square	Nagelkerke R Square
1	130,106a	0.00331437	0.00443917
a. Estimation terminated at iteration number 3 because parameter estimates changed by less than ,001.
Classification Tablea
Observed			Predicted
			covid_positive_E1_C1_		Percentage Correct
			No	Yes
Step 1	covid_positive_E1_C1_	No	0	42	0
		Yes	0	53	100
	Overall Percentage				55.7895
a. The cut value is ,500
Variables in the Equation
		B	S.E.	Wald	df	Sig.	Exp(B)	95% C.I.for EXP(B)
								Lower	Upper
Step 1a	median_PEF	0.0046537	0.00833469	0.311758	1	0.576603	1.00466	0.988386	1.02121
	Constant	-0.00349826	0.469096	5.56136e-05	1	0.99405	0.996508
a. Variable(s) entered on step 1: median_PEF.
LOGISTIC REGRESSION VARIABLES covid_positive_E1_C1_
/METHOD=ENTER median_NIP
/PRINT=CI(95)
/CRITERIA=PIN(0.05) POUT(0.10) ITERATE(20) CUT(0.5).
Logistic Regression
Notes
Output Created		30-APR-2021 14:44:16
Comments
Input	Data	C:\Users\johma821\Desktop\Covidflux\Sammanställd data\covidflux_20210322 skarp analys.sav
	Active Dataset	DataSet1
	Filter	<none>
	Weight	<none>
	Split File	<none>
	N of Rows in Working Data File	95
Missing Value Handling	Definition of Missing	User-defined missing values are treated as missing
Syntax		LOGISTIC REGRESSION VARIABLES covid_positive_E1_C1_ /METHOD=ENTER median_NIP /PRINT=CI(95) /CRITERIA=PIN(0.05) POUT(0.10) ITERATE(20) CUT(0.5).
Resources	Processor Time	00:00:00,00
	Elapsed Time	00:00:00,01
Case Processing Summary
Unweighted Casesa		N	Percent
Selected Cases	Included in Analysis	95	100
	Missing Cases	0	0
	Total	95	100
Unselected Cases		0	0
Total		95	100
a. If weight is in effect, see classification table for the total number of cases.
Dependent Variable Encoding
Original Value	Internal Value
No	0
Yes	1
Block 0: Beginning Block
Classification Tablea,b
Observed			Predicted
			covid_positive_E1_C1_		Percentage Correct
			No	Yes
Step 0	covid_positive_E1_C1_	No	0	42	0
		Yes	0	53	100
	Overall Percentage				55.7895
a. Constant is included in the model.
b. The cut value is ,500
Variables in the Equation
		B	S.E.	Wald	df	Sig.	Exp(B)
Step 0	Constant	0.232622	0.206585	1.26796	1	0.26015	1.2619
Variables not in the Equation
			Score	df	Sig.
Step 0	Variables	median_NIP	1.81675	1	0.1777
	Overall Statistics		1.81675	1	0.1777
Block 1: Method = Enter
Omnibus Tests of Model Coefficients
		Chi-square	df	Sig.
Step 1	Step	1.81508	1	0.1779
	Block	1.81508	1	0.1779
	Model	1.81508	1	0.1779
Model Summary
Step	-2 Log likelihood	Cox & Snell R Square	Nagelkerke R Square
1	128,606a	0.0189248	0.0253473
a. Estimation terminated at iteration number 3 because parameter estimates changed by less than ,001.
Classification Tablea
Observed			Predicted
			covid_positive_E1_C1_		Percentage Correct
			No	Yes
Step 1	covid_positive_E1_C1_	No	10	32	23.8095
		Yes	8	45	84.9057
	Overall Percentage				57.8947
a. The cut value is ,500
Variables in the Equation
		B	S.E.	Wald	df	Sig.	Exp(B)	95% C.I.for EXP(B)
								Lower	Upper
Step 1a	median_NIP	0.358091	0.269938	1.75978	1	0.184652	1.4306	0.84284	2.42822
	Constant	0.58638	0.337911	3.0113	1	0.0826857	1.79747
a. Variable(s) entered on step 1: median_NIP.
LOGISTIC REGRESSION VARIABLES covid_positive_E1_C1_
/METHOD=ENTER median_PEP
/PRINT=CI(95)
/CRITERIA=PIN(0.05) POUT(0.10) ITERATE(20) CUT(0.5).
Logistic Regression
Notes
Output Created		30-APR-2021 14:44:29
Comments
Input	Data	C:\Users\johma821\Desktop\Covidflux\Sammanställd data\covidflux_20210322 skarp analys.sav
	Active Dataset	DataSet1
	Filter	<none>
	Weight	<none>
	Split File	<none>
	N of Rows in Working Data File	95
Missing Value Handling	Definition of Missing	User-defined missing values are treated as missing
Syntax		LOGISTIC REGRESSION VARIABLES covid_positive_E1_C1_ /METHOD=ENTER median_PEP /PRINT=CI(95) /CRITERIA=PIN(0.05) POUT(0.10) ITERATE(20) CUT(0.5).
Resources	Processor Time	00:00:00,00
	Elapsed Time	00:00:00,01
Case Processing Summary
Unweighted Casesa		N	Percent
Selected Cases	Included in Analysis	95	100
	Missing Cases	0	0
	Total	95	100
Unselected Cases		0	0
Total		95	100
a. If weight is in effect, see classification table for the total number of cases.
Dependent Variable Encoding
Original Value	Internal Value
No	0
Yes	1
Block 0: Beginning Block
Classification Tablea,b
Observed			Predicted
			covid_positive_E1_C1_		Percentage Correct
			No	Yes
Step 0	covid_positive_E1_C1_	No	0	42	0
		Yes	0	53	100
	Overall Percentage				55.7895
a. Constant is included in the model.
b. The cut value is ,500
Variables in the Equation
		B	S.E.	Wald	df	Sig.	Exp(B)
Step 0	Constant	0.232622	0.206585	1.26796	1	0.26015	1.2619
Variables not in the Equation
			Score	df	Sig.
Step 0	Variables	median_PEP	0.394068	1	0.530169
	Overall Statistics		0.394068	1	0.530169
Block 1: Method = Enter
Omnibus Tests of Model Coefficients
		Chi-square	df	Sig.
Step 1	Step	0.401358	1	0.526389
	Block	0.401358	1	0.526389
	Model	0.401358	1	0.526389
Model Summary
Step	-2 Log likelihood	Cox & Snell R Square	Nagelkerke R Square
1	130,020a	0.00421591	0.00564668
a. Estimation terminated at iteration number 3 because parameter estimates changed by less than ,001.
Classification Tablea
Observed			Predicted
			covid_positive_E1_C1_		Percentage Correct
			No	Yes
Step 1	covid_positive_E1_C1_	No	0	42	0
		Yes	0	53	100
	Overall Percentage				55.7895
a. The cut value is ,500
Variables in the Equation
		B	S.E.	Wald	df	Sig.	Exp(B)	95% C.I.for EXP(B)
								Lower	Upper
Step 1a	median_PEP	0.188563	0.302409	0.388799	1	0.532931	1.20751	0.667546	2.18425
	Constant	0.0928195	0.303099	0.09378	1	0.759426	1.09726
a. Variable(s) entered on step 1: median_PEP.
LOGISTIC REGRESSION VARIABLES covid_positive_E1_C1_
/METHOD=ENTER median_EtCO2
/PRINT=CI(95)
/CRITERIA=PIN(0.05) POUT(0.10) ITERATE(20) CUT(0.5).
Logistic Regression
Notes
Output Created		30-APR-2021 14:44:47
Comments
Input	Data	C:\Users\johma821\Desktop\Covidflux\Sammanställd data\covidflux_20210322 skarp analys.sav
	Active Dataset	DataSet1
	Filter	<none>
	Weight	<none>
	Split File	<none>
	N of Rows in Working Data File	95
Missing Value Handling	Definition of Missing	User-defined missing values are treated as missing
Syntax		LOGISTIC REGRESSION VARIABLES covid_positive_E1_C1_ /METHOD=ENTER median_EtCO2 /PRINT=CI(95) /CRITERIA=PIN(0.05) POUT(0.10) ITERATE(20) CUT(0.5).
Resources	Processor Time	00:00:00,02
	Elapsed Time	00:00:00,01
Case Processing Summary
Unweighted Casesa		N	Percent
Selected Cases	Included in Analysis	93	97.8947
	Missing Cases	2	2.10526
	Total	95	100
Unselected Cases		0	0
Total		95	100
a. If weight is in effect, see classification table for the total number of cases.
Dependent Variable Encoding
Original Value	Internal Value
No	0
Yes	1
Block 0: Beginning Block
Classification Tablea,b
Observed			Predicted
			covid_positive_E1_C1_		Percentage Correct
			No	Yes
Step 0	covid_positive_E1_C1_	No	0	41	0
		Yes	0	52	100
	Overall Percentage				55.914
a. Constant is included in the model.
b. The cut value is ,500
Variables in the Equation
		B	S.E.	Wald	df	Sig.	Exp(B)
Step 0	Constant	0.237672	0.208856	1.29497	1	0.255134	1.26829
Variables not in the Equation
			Score	df	Sig.
Step 0	Variables	median_EtCO2	0.0687452	1	0.793173
	Overall Statistics		0.0687452	1	0.793173
Block 1: Method = Enter
Omnibus Tests of Model Coefficients
		Chi-square	df	Sig.
Step 1	Step	0.0687212	1	0.793208
	Block	0.0687212	1	0.793208
	Model	0.0687212	1	0.793208
Model Summary
Step	-2 Log likelihood	Cox & Snell R Square	Nagelkerke R Square
1	127,553a	0.000738664	0.000989544
a. Estimation terminated at iteration number 3 because parameter estimates changed by less than ,001.
Classification Tablea
Observed			Predicted
			covid_positive_E1_C1_		Percentage Correct
			No	Yes
Step 1	covid_positive_E1_C1_	No	0	41	0
		Yes	0	52	100
	Overall Percentage				55.914
a. The cut value is ,500
Variables in the Equation
		B	S.E.	Wald	df	Sig.	Exp(B)	95% C.I.for EXP(B)
								Lower	Upper
Step 1a	median_EtCO2	-0.0551959	0.21063	0.0686707	1	0.793282	0.9463	0.626239	1.42994
	Constant	0.424708	0.7443	0.3256	1	0.568261	1.52914
a. Variable(s) entered on step 1: median_EtCO2.
LOGISTIC REGRESSION VARIABLES covid_positive_E1_C1_
/METHOD=ENTER median_VD_calc
/PRINT=CI(95)
/CRITERIA=PIN(0.05) POUT(0.10) ITERATE(20) CUT(0.5).
Logistic Regression
Notes
Output Created		30-APR-2021 14:45:47
Comments
Input	Data	C:\Users\johma821\Desktop\Covidflux\Sammanställd data\covidflux_20210322 skarp analys.sav
	Active Dataset	DataSet1
	Filter	<none>
	Weight	<none>
	Split File	<none>
	N of Rows in Working Data File	95
Missing Value Handling	Definition of Missing	User-defined missing values are treated as missing
Syntax		LOGISTIC REGRESSION VARIABLES covid_positive_E1_C1_ /METHOD=ENTER median_VD_calc /PRINT=CI(95) /CRITERIA=PIN(0.05) POUT(0.10) ITERATE(20) CUT(0.5).
Resources	Processor Time	00:00:00,00
	Elapsed Time	00:00:00,00
Case Processing Summary
Unweighted Casesa		N	Percent
Selected Cases	Included in Analysis	93	97.8947
	Missing Cases	2	2.10526
	Total	95	100
Unselected Cases		0	0
Total		95	100
a. If weight is in effect, see classification table for the total number of cases.
Dependent Variable Encoding
Original Value	Internal Value
No	0
Yes	1
Block 0: Beginning Block
Classification Tablea,b
Observed			Predicted
			covid_positive_E1_C1_		Percentage Correct
			No	Yes
Step 0	covid_positive_E1_C1_	No	0	41	0
		Yes	0	52	100
	Overall Percentage				55.914
a. Constant is included in the model.
b. The cut value is ,500
Variables in the Equation
		B	S.E.	Wald	df	Sig.	Exp(B)
Step 0	Constant	0.237672	0.208856	1.29497	1	0.255134	1.26829
Variables not in the Equation
			Score	df	Sig.
Step 0	Variables	median_VD_calc	0.197546	1	0.656709
	Overall Statistics		0.197546	1	0.656709
Block 1: Method = Enter
Omnibus Tests of Model Coefficients
		Chi-square	df	Sig.
Step 1	Step	0.197052	1	0.657111
	Block	0.197052	1	0.657111
	Model	0.197052	1	0.657111
Model Summary
Step	-2 Log likelihood	Cox & Snell R Square	Nagelkerke R Square
1	127,424a	0.0021166	0.00283548
a. Estimation terminated at iteration number 3 because parameter estimates changed by less than ,001.
Classification Tablea
Observed			Predicted
			covid_positive_E1_C1_		Percentage Correct
			No	Yes
Step 1	covid_positive_E1_C1_	No	1	40	2.43902
		Yes	1	51	98.0769
	Overall Percentage				55.914
a. The cut value is ,500
Variables in the Equation
		B	S.E.	Wald	df	Sig.	Exp(B)	95% C.I.for EXP(B)
								Lower	Upper
Step 1a	median_VD_calc	-0.00102313	0.00230678	0.196719	1	0.657382	0.998977	0.994471	1.0035
	Constant	0.444997	0.512776	0.753112	1	0.385493	1.56049
a. Variable(s) entered on step 1: median_VD_calc.
LOGISTIC REGRESSION VARIABLES covid_positive_E1_C1_
/METHOD=ENTER Vd_thr_Vtix100
/PRINT=CI(95)
/CRITERIA=PIN(0.05) POUT(0.10) ITERATE(20) CUT(0.5).
Logistic Regression
Notes
Output Created		30-APR-2021 14:46:03
Comments
Input	Data	C:\Users\johma821\Desktop\Covidflux\Sammanställd data\covidflux_20210322 skarp analys.sav
	Active Dataset	DataSet1
	Filter	<none>
	Weight	<none>
	Split File	<none>
	N of Rows in Working Data File	95
Missing Value Handling	Definition of Missing	User-defined missing values are treated as missing
Syntax		LOGISTIC REGRESSION VARIABLES covid_positive_E1_C1_ /METHOD=ENTER Vd_thr_Vtix100 /PRINT=CI(95) /CRITERIA=PIN(0.05) POUT(0.10) ITERATE(20) CUT(0.5).
Resources	Processor Time	00:00:00,02
	Elapsed Time	00:00:00,01
Case Processing Summary
Unweighted Casesa		N	Percent
Selected Cases	Included in Analysis	92	96.8421
	Missing Cases	3	3.15789
	Total	95	100
Unselected Cases		0	0
Total		95	100
a. If weight is in effect, see classification table for the total number of cases.
Dependent Variable Encoding
Original Value	Internal Value
No	0
Yes	1
Block 0: Beginning Block
Classification Tablea,b
Observed			Predicted
			covid_positive_E1_C1_		Percentage Correct
			No	Yes
Step 0	covid_positive_E1_C1_	No	0	41	0
		Yes	0	51	100
	Overall Percentage				55.4348
a. Constant is included in the model.
b. The cut value is ,500
Variables in the Equation
		B	S.E.	Wald	df	Sig.	Exp(B)
Step 0	Constant	0.218254	0.209757	1.08265	1	0.298105	1.2439
Variables not in the Equation
			Score	df	Sig.
Step 0	Variables	Vd_thr_Vtix100	0.175033	1	0.675677
	Overall Statistics		0.175033	1	0.675677
Block 1: Method = Enter
Omnibus Tests of Model Coefficients
		Chi-square	df	Sig.
Step 1	Step	0.175385	1	0.67537
	Block	0.175385	1	0.67537
	Model	0.175385	1	0.67537
Model Summary
Step	-2 Log likelihood	Cox & Snell R Square	Nagelkerke R Square
1	126,275a	0.00190454	0.00254951
a. Estimation terminated at iteration number 3 because parameter estimates changed by less than ,001.
Classification Tablea
Observed			Predicted
			covid_positive_E1_C1_		Percentage Correct
			No	Yes
Step 1	covid_positive_E1_C1_	No	0	41	0
		Yes	0	51	100
	Overall Percentage				55.4348
a. The cut value is ,500
Variables in the Equation
		B	S.E.	Wald	df	Sig.	Exp(B)	95% C.I.for EXP(B)
								Lower	Upper
Step 1a	Vd_thr_Vtix100	0.00644128	0.0154085	0.174751	1	0.675923	1.00646	0.976521	1.03732
	Constant	0.00522288	0.55014	9.0131e-05	1	0.992425	1.00524
a. Variable(s) entered on step 1: Vd_thr_Vtix100.
LOGISTIC REGRESSION VARIABLES covid_positive_E1_C1_
/METHOD=ENTER Age_E1_C1_ Sex_E1_C1_ bmi_E1_C1_ riskfactors_category median_RR
/PRINT=CI(95)
/CRITERIA=PIN(0.05) POUT(0.10) ITERATE(20) CUT(0.5).
Logistic Regression
Notes
Output Created		30-APR-2021 14:47:03
Comments
Input	Data	C:\Users\johma821\Desktop\Covidflux\Sammanställd data\covidflux_20210322 skarp analys.sav
	Active Dataset	DataSet1
	Filter	<none>
	Weight	<none>
	Split File	<none>
	N of Rows in Working Data File	95
Missing Value Handling	Definition of Missing	User-defined missing values are treated as missing
Syntax		LOGISTIC REGRESSION VARIABLES covid_positive_E1_C1_ /METHOD=ENTER Age_E1_C1_ Sex_E1_C1_ bmi_E1_C1_ riskfactors_category median_RR /PRINT=CI(95) /CRITERIA=PIN(0.05) POUT(0.10) ITERATE(20) CUT(0.5).
Resources	Processor Time	00:00:00,00
	Elapsed Time	00:00:00,00
Case Processing Summary
Unweighted Casesa		N	Percent
Selected Cases	Included in Analysis	93	97.8947
	Missing Cases	2	2.10526
	Total	95	100
Unselected Cases		0	0
Total		95	100
a. If weight is in effect, see classification table for the total number of cases.
Dependent Variable Encoding
Original Value	Internal Value
No	0
Yes	1
Block 0: Beginning Block
Classification Tablea,b
Observed			Predicted
			covid_positive_E1_C1_		Percentage Correct
			No	Yes
Step 0	covid_positive_E1_C1_	No	0	41	0
		Yes	0	52	100
	Overall Percentage				55.914
a. Constant is included in the model.
b. The cut value is ,500
Variables in the Equation
		B	S.E.	Wald	df	Sig.	Exp(B)
Step 0	Constant	0.237672	0.208856	1.29497	1	0.255134	1.26829
Variables not in the Equation
			Score	df	Sig.
Step 0	Variables	Age_E1_C1_	6.47378	1	0.0109477
		Sex_E1_C1_	1.29146	1	0.255779
		bmi_E1_C1_	4.29431	1	0.0382402
		riskfactors_category	5.90876	1	0.0150658
		median_RR	1.22857	1	0.267685
	Overall Statistics		14.845	5	0.0110454
Block 1: Method = Enter
Omnibus Tests of Model Coefficients
		Chi-square	df	Sig.
Step 1	Step	16.2393	5	0.00619301
	Block	16.2393	5	0.00619301
	Model	16.2393	5	0.00619301
Model Summary
Step	-2 Log likelihood	Cox & Snell R Square	Nagelkerke R Square
1	111,382a	0.160221	0.214638
a. Estimation terminated at iteration number 4 because parameter estimates changed by less than ,001.
Classification Tablea
Observed			Predicted
			covid_positive_E1_C1_		Percentage Correct
			No	Yes
Step 1	covid_positive_E1_C1_	No	25	16	60.9756
		Yes	12	40	76.9231
	Overall Percentage				69.8925
a. The cut value is ,500
Variables in the Equation
		B	S.E.	Wald	df	Sig.	Exp(B)	95% C.I.for EXP(B)
								Lower	Upper
Step 1a	Age_E1_C1_	-0.0203744	0.0194094	1.1019	1	0.29385	0.979832	0.943257	1.01782
	Sex_E1_C1_	0.730984	0.469664	2.42237	1	0.119614	2.07712	0.827339	5.21484
	bmi_E1_C1_	0.0631638	0.0382818	2.7224	1	0.098949	1.0652	0.988203	1.1482
	riskfactors_category	-0.426009	0.4533	0.883213	1	0.347323	0.653111	0.268619	1.58795
	median_RR	0.0557404	0.0283596	3.86315	1	0.0493575	1.05732	1.00016	1.11776
	Constant	-1.12043	1.4614	0.587795	1	0.443273	0.326141
a. Variable(s) entered on step 1: Age_E1_C1_, Sex_E1_C1_, bmi_E1_C1_, riskfactors_category, median_RR.
LOGISTIC REGRESSION VARIABLES covid_positive_E1_C1_
/METHOD=ENTER Age_E1_C1_ Sex_E1_C1_ bmi_E1_C1_ riskfactors_category median_MV_calc
/PRINT=CI(95)
/CRITERIA=PIN(0.05) POUT(0.10) ITERATE(20) CUT(0.5).
Logistic Regression
Notes
Output Created		30-APR-2021 14:47:24
Comments
Input	Data	C:\Users\johma821\Desktop\Covidflux\Sammanställd data\covidflux_20210322 skarp analys.sav
	Active Dataset	DataSet1
	Filter	<none>
	Weight	<none>
	Split File	<none>
	N of Rows in Working Data File	95
Missing Value Handling	Definition of Missing	User-defined missing values are treated as missing
Syntax		LOGISTIC REGRESSION VARIABLES covid_positive_E1_C1_ /METHOD=ENTER Age_E1_C1_ Sex_E1_C1_ bmi_E1_C1_ riskfactors_category median_MV_calc /PRINT=CI(95) /CRITERIA=PIN(0.05) POUT(0.10) ITERATE(20) CUT(0.5).
Resources	Processor Time	00:00:00,00
	Elapsed Time	00:00:00,01
Case Processing Summary
Unweighted Casesa		N	Percent
Selected Cases	Included in Analysis	93	97.8947
	Missing Cases	2	2.10526
	Total	95	100
Unselected Cases		0	0
Total		95	100
a. If weight is in effect, see classification table for the total number of cases.
Dependent Variable Encoding
Original Value	Internal Value
No	0
Yes	1
Block 0: Beginning Block
Classification Tablea,b
Observed			Predicted
			covid_positive_E1_C1_		Percentage Correct
			No	Yes
Step 0	covid_positive_E1_C1_	No	0	41	0
		Yes	0	52	100
	Overall Percentage				55.914
a. Constant is included in the model.
b. The cut value is ,500
Variables in the Equation
		B	S.E.	Wald	df	Sig.	Exp(B)
Step 0	Constant	0.237672	0.208856	1.29497	1	0.255134	1.26829
Variables not in the Equation
			Score	df	Sig.
Step 0	Variables	Age_E1_C1_	6.47378	1	0.0109477
		Sex_E1_C1_	1.29146	1	0.255779
		bmi_E1_C1_	4.29431	1	0.0382402
		riskfactors_category	5.90876	1	0.0150658
		median_MV_calc	0.0817995	1	0.774873
	Overall Statistics		13.7043	5	0.0176013
Block 1: Method = Enter
Omnibus Tests of Model Coefficients
		Chi-square	df	Sig.
Step 1	Step	14.602	5	0.0122052
	Block	14.602	5	0.0122052
	Model	14.602	5	0.0122052
Model Summary
Step	-2 Log likelihood	Cox & Snell R Square	Nagelkerke R Square
1	113,019a	0.145306	0.194657
a. Estimation terminated at iteration number 4 because parameter estimates changed by less than ,001.
Classification Tablea
Observed			Predicted
			covid_positive_E1_C1_		Percentage Correct
			No	Yes
Step 1	covid_positive_E1_C1_	No	27	14	65.8537
		Yes	12	40	76.9231
	Overall Percentage				72.043
a. The cut value is ,500
Variables in the Equation
		B	S.E.	Wald	df	Sig.	Exp(B)	95% C.I.for EXP(B)
								Lower	Upper
Step 1a	Age_E1_C1_	-0.0201932	0.0190193	1.12726	1	0.288362	0.980009	0.94415	1.01723
	Sex_E1_C1_	0.912442	0.488351	3.49096	1	0.0617046	2.4904	0.956275	6.48565
	bmi_E1_C1_	0.0647047	0.0390314	2.74818	1	0.0973654	1.06684	0.988274	1.15166
	riskfactors_category	-0.369234	0.442235	0.697105	1	0.403758	0.691263	0.290544	1.64465
	median_MV_calc	-0.0564386	0.0348218	2.62694	1	0.105064	0.945125	0.882772	1.01188
	Constant	0.579818	1.59826	0.13161	1	0.716768	1.78571
a. Variable(s) entered on step 1: Age_E1_C1_, Sex_E1_C1_, bmi_E1_C1_, riskfactors_category, median_MV_calc.
LOGISTIC REGRESSION VARIABLES covid_positive_E1_C1_
/METHOD=ENTER Age_E1_C1_ Sex_E1_C1_ bmi_E1_C1_ riskfactors_category median_RSBI_calc
/PRINT=CI(95)
/CRITERIA=PIN(0.05) POUT(0.10) ITERATE(20) CUT(0.5).
Logistic Regression
Notes
Output Created		30-APR-2021 14:47:34
Comments
Input	Data	C:\Users\johma821\Desktop\Covidflux\Sammanställd data\covidflux_20210322 skarp analys.sav
	Active Dataset	DataSet1
	Filter	<none>
	Weight	<none>
	Split File	<none>
	N of Rows in Working Data File	95
Missing Value Handling	Definition of Missing	User-defined missing values are treated as missing
Syntax		LOGISTIC REGRESSION VARIABLES covid_positive_E1_C1_ /METHOD=ENTER Age_E1_C1_ Sex_E1_C1_ bmi_E1_C1_ riskfactors_category median_RSBI_calc /PRINT=CI(95) /CRITERIA=PIN(0.05) POUT(0.10) ITERATE(20) CUT(0.5).
Resources	Processor Time	00:00:00,00
	Elapsed Time	00:00:00,01
Case Processing Summary
Unweighted Casesa		N	Percent
Selected Cases	Included in Analysis	93	97.8947
	Missing Cases	2	2.10526
	Total	95	100
Unselected Cases		0	0
Total		95	100
a. If weight is in effect, see classification table for the total number of cases.
Dependent Variable Encoding
Original Value	Internal Value
No	0
Yes	1
Block 0: Beginning Block
Classification Tablea,b
Observed			Predicted
			covid_positive_E1_C1_		Percentage Correct
			No	Yes
Step 0	covid_positive_E1_C1_	No	0	41	0
		Yes	0	52	100
	Overall Percentage				55.914
a. Constant is included in the model.
b. The cut value is ,500
Variables in the Equation
		B	S.E.	Wald	df	Sig.	Exp(B)
Step 0	Constant	0.237672	0.208856	1.29497	1	0.255134	1.26829
Variables not in the Equation
			Score	df	Sig.
Step 0	Variables	Age_E1_C1_	6.47378	1	0.0109477
		Sex_E1_C1_	1.29146	1	0.255779
		bmi_E1_C1_	4.29431	1	0.0382402
		riskfactors_category	5.90876	1	0.0150658
		median_RSBI_calc	1.44249	1	0.229737
	Overall Statistics		17.6603	5	0.00340377
Block 1: Method = Enter
Omnibus Tests of Model Coefficients
		Chi-square	df	Sig.
Step 1	Step	19.6235	5	0.00147021
	Block	19.6235	5	0.00147021
	Model	19.6235	5	0.00147021
Model Summary
Step	-2 Log likelihood	Cox & Snell R Square	Nagelkerke R Square
1	107,998a	0.19023	0.25484
a. Estimation terminated at iteration number 4 because parameter estimates changed by less than ,001.
Classification Tablea
Observed			Predicted
			covid_positive_E1_C1_		Percentage Correct
			No	Yes
Step 1	covid_positive_E1_C1_	No	24	17	58.5366
		Yes	13	39	75
	Overall Percentage				67.7419
a. The cut value is ,500
Variables in the Equation
		B	S.E.	Wald	df	Sig.	Exp(B)	95% C.I.for EXP(B)
								Lower	Upper
Step 1a	Age_E1_C1_	-0.0228454	0.0194564	1.37871	1	0.240322	0.977414	0.940843	1.01541
	Sex_E1_C1_	1.02216	0.492289	4.31115	1	0.0378633	2.77918	1.05896	7.29379
	bmi_E1_C1_	0.0677229	0.0389206	3.02769	1	0.0818543	1.07007	0.991476	1.15489
	riskfactors_category	-0.513558	0.461773	1.23686	1	0.266077	0.598363	0.242048	1.4792
	median_RSBI_calc	0.0176746	0.0071973	6.0306	1	0.0140599	1.01783	1.00357	1.03229
	Constant	-0.746977	1.45874	0.262215	1	0.608602	0.473796
a. Variable(s) entered on step 1: Age_E1_C1_, Sex_E1_C1_, bmi_E1_C1_, riskfactors_category, median_RSBI_calc.
LOGISTIC REGRESSION VARIABLES covid_positive_E1_C1_
/METHOD=ENTER Age_E1_C1_ Sex_E1_C1_ bmi_E1_C1_ riskfactors_category median_VTI
/PRINT=CI(95)
/CRITERIA=PIN(0.05) POUT(0.10) ITERATE(20) CUT(0.5).
Logistic Regression
Notes
Output Created		30-APR-2021 14:48:00
Comments
Input	Data	C:\Users\johma821\Desktop\Covidflux\Sammanställd data\covidflux_20210322 skarp analys.sav
	Active Dataset	DataSet1
	Filter	<none>
	Weight	<none>
	Split File	<none>
	N of Rows in Working Data File	95
Missing Value Handling	Definition of Missing	User-defined missing values are treated as missing
Syntax		LOGISTIC REGRESSION VARIABLES covid_positive_E1_C1_ /METHOD=ENTER Age_E1_C1_ Sex_E1_C1_ bmi_E1_C1_ riskfactors_category median_VTI /PRINT=CI(95) /CRITERIA=PIN(0.05) POUT(0.10) ITERATE(20) CUT(0.5).
Resources	Processor Time	00:00:00,02
	Elapsed Time	00:00:00,01
Case Processing Summary
Unweighted Casesa		N	Percent
Selected Cases	Included in Analysis	93	97.8947
	Missing Cases	2	2.10526
	Total	95	100
Unselected Cases		0	0
Total		95	100
a. If weight is in effect, see classification table for the total number of cases.
Dependent Variable Encoding
Original Value	Internal Value
No	0
Yes	1
Block 0: Beginning Block
Classification Tablea,b
Observed			Predicted
			covid_positive_E1_C1_		Percentage Correct
			No	Yes
Step 0	covid_positive_E1_C1_	No	0	41	0
		Yes	0	52	100
	Overall Percentage				55.914
a. Constant is included in the model.
b. The cut value is ,500
Variables in the Equation
		B	S.E.	Wald	df	Sig.	Exp(B)
Step 0	Constant	0.237672	0.208856	1.29497	1	0.255134	1.26829
Variables not in the Equation
			Score	df	Sig.
Step 0	Variables	Age_E1_C1_	6.47378	1	0.0109477
		Sex_E1_C1_	1.29146	1	0.255779
		bmi_E1_C1_	4.29431	1	0.0382402
		riskfactors_category	5.90876	1	0.0150658
		median_VTI	2.51363	1	0.112866
	Overall Statistics		22.719	5	0.000381977
Block 1: Method = Enter
Omnibus Tests of Model Coefficients
		Chi-square	df	Sig.
Step 1	Step	26.133	5	8.40896e-05
	Block	26.133	5	8.40896e-05
	Model	26.133	5	8.40896e-05
Model Summary
Step	-2 Log likelihood	Cox & Snell R Square	Nagelkerke R Square
1	101,488a	0.244972	0.328173
a. Estimation terminated at iteration number 5 because parameter estimates changed by less than ,001.
Classification Tablea
Observed			Predicted
			covid_positive_E1_C1_		Percentage Correct
			No	Yes
Step 1	covid_positive_E1_C1_	No	25	16	60.9756
		Yes	14	38	73.0769
	Overall Percentage				67.7419
a. The cut value is ,500
Variables in the Equation
		B	S.E.	Wald	df	Sig.	Exp(B)	95% C.I.for EXP(B)
								Lower	Upper
Step 1a	Age_E1_C1_	-0.039663	0.0209313	3.5907	1	0.0581039	0.961113	0.922482	1.00136
	Sex_E1_C1_	1.31261	0.540748	5.89223	1	0.0152078	3.71585	1.28758	10.7237
	bmi_E1_C1_	0.0549654	0.0406897	1.82478	1	0.176746	1.0565	0.97552	1.14421
	riskfactors_category	-0.553215	0.467304	1.40148	1	0.236475	0.575098	0.230129	1.43718
	median_VTI	-0.0022167	0.000668694	10.989	1	0.000916546	0.997786	0.996479	0.999094
	Constant	3.04148	1.84699	2.7117	1	0.0996148	20.9362
a. Variable(s) entered on step 1: Age_E1_C1_, Sex_E1_C1_, bmi_E1_C1_, riskfactors_category, median_VTI.
LOGISTIC REGRESSION VARIABLES covid_positive_E1_C1_
/METHOD=ENTER Age_E1_C1_ Sex_E1_C1_ bmi_E1_C1_ riskfactors_category medianvti_thr_ideal_vti
/PRINT=CI(95)
/CRITERIA=PIN(0.05) POUT(0.10) ITERATE(20) CUT(0.5).
Logistic Regression
Notes
Output Created		30-APR-2021 14:48:18
Comments
Input	Data	C:\Users\johma821\Desktop\Covidflux\Sammanställd data\covidflux_20210322 skarp analys.sav
	Active Dataset	DataSet1
	Filter	<none>
	Weight	<none>
	Split File	<none>
	N of Rows in Working Data File	95
Missing Value Handling	Definition of Missing	User-defined missing values are treated as missing
Syntax		LOGISTIC REGRESSION VARIABLES covid_positive_E1_C1_ /METHOD=ENTER Age_E1_C1_ Sex_E1_C1_ bmi_E1_C1_ riskfactors_category medianvti_thr_ideal_vti /PRINT=CI(95) /CRITERIA=PIN(0.05) POUT(0.10) ITERATE(20) CUT(0.5).
Resources	Processor Time	00:00:00,00
	Elapsed Time	00:00:00,00
Case Processing Summary
Unweighted Casesa		N	Percent
Selected Cases	Included in Analysis	93	97.8947
	Missing Cases	2	2.10526
	Total	95	100
Unselected Cases		0	0
Total		95	100
a. If weight is in effect, see classification table for the total number of cases.
Dependent Variable Encoding
Original Value	Internal Value
No	0
Yes	1
Block 0: Beginning Block
Classification Tablea,b
Observed			Predicted
			covid_positive_E1_C1_		Percentage Correct
			No	Yes
Step 0	covid_positive_E1_C1_	No	0	41	0
		Yes	0	52	100
	Overall Percentage				55.914
a. Constant is included in the model.
b. The cut value is ,500
Variables in the Equation
		B	S.E.	Wald	df	Sig.	Exp(B)
Step 0	Constant	0.237672	0.208856	1.29497	1	0.255134	1.26829
Variables not in the Equation
			Score	df	Sig.
Step 0	Variables	Age_E1_C1_	6.47378	1	0.0109477
		Sex_E1_C1_	1.29146	1	0.255779
		bmi_E1_C1_	4.29431	1	0.0382402
		riskfactors_category	5.90876	1	0.0150658
		medianvti_thr_ideal_vti	3.64886	1	0.0561076
	Overall Statistics		22.4927	5	0.000421891
Block 1: Method = Enter
Omnibus Tests of Model Coefficients
		Chi-square	df	Sig.
Step 1	Step	25.5694	5	0.000108137
	Block	25.5694	5	0.000108137
	Model	25.5694	5	0.000108137
Model Summary
Step	-2 Log likelihood	Cox & Snell R Square	Nagelkerke R Square
1	102,052a	0.240382	0.322025
a. Estimation terminated at iteration number 5 because parameter estimates changed by less than ,001.
Classification Tablea
Observed			Predicted
			covid_positive_E1_C1_		Percentage Correct
			No	Yes
Step 1	covid_positive_E1_C1_	No	27	14	65.8537
		Yes	13	39	75
	Overall Percentage				70.9677
a. The cut value is ,500
Variables in the Equation
		B	S.E.	Wald	df	Sig.	Exp(B)	95% C.I.for EXP(B)
								Lower	Upper
Step 1a	Age_E1_C1_	-0.0373162	0.0206265	3.27297	1	0.0704298	0.963372	0.925202	1.00312
	Sex_E1_C1_	0.876928	0.503658	3.03149	1	0.081663	2.4035	0.895634	6.45
	bmi_E1_C1_	0.0514972	0.0405455	1.61318	1	0.204045	1.05285	0.972417	1.13993
	riskfactors_category	-0.536615	0.465868	1.32678	1	0.249378	0.584724	0.234641	1.45713
	medianvti_thr_ideal_vti	-0.00995925	0.0030579	10.6073	1	0.0011264	0.99009	0.984174	0.996042
	Constant	3.15241	1.87082	2.83937	1	0.09198	23.3924
a. Variable(s) entered on step 1: Age_E1_C1_, Sex_E1_C1_, bmi_E1_C1_, riskfactors_category, medianvti_thr_ideal_vti.
LOGISTIC REGRESSION VARIABLES covid_positive_E1_C1_
/METHOD=ENTER Age_E1_C1_ Sex_E1_C1_ bmi_E1_C1_ riskfactors_category median_PIF
/PRINT=CI(95)
/CRITERIA=PIN(0.05) POUT(0.10) ITERATE(20) CUT(0.5).
Logistic Regression
Notes
Output Created		30-APR-2021 14:48:35
Comments
Input	Data	C:\Users\johma821\Desktop\Covidflux\Sammanställd data\covidflux_20210322 skarp analys.sav
	Active Dataset	DataSet1
	Filter	<none>
	Weight	<none>
	Split File	<none>
	N of Rows in Working Data File	95
Missing Value Handling	Definition of Missing	User-defined missing values are treated as missing
Syntax		LOGISTIC REGRESSION VARIABLES covid_positive_E1_C1_ /METHOD=ENTER Age_E1_C1_ Sex_E1_C1_ bmi_E1_C1_ riskfactors_category median_PIF /PRINT=CI(95) /CRITERIA=PIN(0.05) POUT(0.10) ITERATE(20) CUT(0.5).
Resources	Processor Time	00:00:00,00
	Elapsed Time	00:00:00,01
Case Processing Summary
Unweighted Casesa		N	Percent
Selected Cases	Included in Analysis	93	97.8947
	Missing Cases	2	2.10526
	Total	95	100
Unselected Cases		0	0
Total		95	100
a. If weight is in effect, see classification table for the total number of cases.
Dependent Variable Encoding
Original Value	Internal Value
No	0
Yes	1
Block 0: Beginning Block
Classification Tablea,b
Observed			Predicted
			covid_positive_E1_C1_		Percentage Correct
			No	Yes
Step 0	covid_positive_E1_C1_	No	0	41	0
		Yes	0	52	100
	Overall Percentage				55.914
a. Constant is included in the model.
b. The cut value is ,500
Variables in the Equation
		B	S.E.	Wald	df	Sig.	Exp(B)
Step 0	Constant	0.237672	0.208856	1.29497	1	0.255134	1.26829
Variables not in the Equation
			Score	df	Sig.
Step 0	Variables	Age_E1_C1_	6.47378	1	0.0109477
		Sex_E1_C1_	1.29146	1	0.255779
		bmi_E1_C1_	4.29431	1	0.0382402
		riskfactors_category	5.90876	1	0.0150658
		median_PIF	1.64365	1	0.199826
	Overall Statistics		16.8614	5	0.00477028
Block 1: Method = Enter
Omnibus Tests of Model Coefficients
		Chi-square	df	Sig.
Step 1	Step	18.3079	5	0.00258424
	Block	18.3079	5	0.00258424
	Model	18.3079	5	0.00258424
Model Summary
Step	-2 Log likelihood	Cox & Snell R Square	Nagelkerke R Square
1	109,313a	0.178694	0.239385
a. Estimation terminated at iteration number 4 because parameter estimates changed by less than ,001.
Classification Tablea
Observed			Predicted
			covid_positive_E1_C1_		Percentage Correct
			No	Yes
Step 1	covid_positive_E1_C1_	No	27	14	65.8537
		Yes	15	37	71.1538
	Overall Percentage				68.8172
a. The cut value is ,500
Variables in the Equation
		B	S.E.	Wald	df	Sig.	Exp(B)	95% C.I.for EXP(B)
								Lower	Upper
Step 1a	Age_E1_C1_	-0.0229784	0.019232	1.42755	1	0.232165	0.977284	0.941131	1.01482
	Sex_E1_C1_	1.05953	0.508133	4.34785	1	0.0370557	2.88502	1.06568	7.81038
	bmi_E1_C1_	0.0643152	0.0399687	2.58933	1	0.107586	1.06643	0.986076	1.15333
	riskfactors_category	-0.376141	0.448179	0.704366	1	0.401321	0.686505	0.285202	1.65248
	median_PIF	-0.0300019	0.0123485	5.90294	1	0.0151157	0.970444	0.947238	0.994218
	Constant	1.41139	1.6725	0.712131	1	0.398737	4.10165
a. Variable(s) entered on step 1: Age_E1_C1_, Sex_E1_C1_, bmi_E1_C1_, riskfactors_category, median_PIF.
LOGISTIC REGRESSION VARIABLES covid_positive_E1_C1_
/METHOD=ENTER Age_E1_C1_ Sex_E1_C1_ bmi_E1_C1_ riskfactors_category median_PEF
/PRINT=CI(95)
/CRITERIA=PIN(0.05) POUT(0.10) ITERATE(20) CUT(0.5).
Logistic Regression
Notes
Output Created		30-APR-2021 14:48:50
Comments
Input	Data	C:\Users\johma821\Desktop\Covidflux\Sammanställd data\covidflux_20210322 skarp analys.sav
	Active Dataset	DataSet1
	Filter	<none>
	Weight	<none>
	Split File	<none>
	N of Rows in Working Data File	95
Missing Value Handling	Definition of Missing	User-defined missing values are treated as missing
Syntax		LOGISTIC REGRESSION VARIABLES covid_positive_E1_C1_ /METHOD=ENTER Age_E1_C1_ Sex_E1_C1_ bmi_E1_C1_ riskfactors_category median_PEF /PRINT=CI(95) /CRITERIA=PIN(0.05) POUT(0.10) ITERATE(20) CUT(0.5).
Resources	Processor Time	00:00:00,02
	Elapsed Time	00:00:00,01
Case Processing Summary
Unweighted Casesa		N	Percent
Selected Cases	Included in Analysis	93	97.8947
	Missing Cases	2	2.10526
	Total	95	100
Unselected Cases		0	0
Total		95	100
a. If weight is in effect, see classification table for the total number of cases.
Dependent Variable Encoding
Original Value	Internal Value
No	0
Yes	1
Block 0: Beginning Block
Classification Tablea,b
Observed			Predicted
			covid_positive_E1_C1_		Percentage Correct
			No	Yes
Step 0	covid_positive_E1_C1_	No	0	41	0
		Yes	0	52	100
	Overall Percentage				55.914
a. Constant is included in the model.
b. The cut value is ,500
Variables in the Equation
		B	S.E.	Wald	df	Sig.	Exp(B)
Step 0	Constant	0.237672	0.208856	1.29497	1	0.255134	1.26829
Variables not in the Equation
			Score	df	Sig.
Step 0	Variables	Age_E1_C1_	6.47378	1	0.0109477
		Sex_E1_C1_	1.29146	1	0.255779
		bmi_E1_C1_	4.29431	1	0.0382402
		riskfactors_category	5.90876	1	0.0150658
		median_PEF	0.286844	1	0.59225
	Overall Statistics		11.8719	5	0.0365862
Block 1: Method = Enter
Omnibus Tests of Model Coefficients
		Chi-square	df	Sig.
Step 1	Step	12.7155	5	0.026196
	Block	12.7155	5	0.026196
	Model	12.7155	5	0.026196
Model Summary
Step	-2 Log likelihood	Cox & Snell R Square	Nagelkerke R Square
1	114,906a	0.127791	0.171193
a. Estimation terminated at iteration number 4 because parameter estimates changed by less than ,001.
Classification Tablea
Observed			Predicted
			covid_positive_E1_C1_		Percentage Correct
			No	Yes
Step 1	covid_positive_E1_C1_	No	25	16	60.9756
		Yes	15	37	71.1538
	Overall Percentage				66.6667
a. The cut value is ,500
Variables in the Equation
		B	S.E.	Wald	df	Sig.	Exp(B)	95% C.I.for EXP(B)
								Lower	Upper
Step 1a	Age_E1_C1_	-0.0168351	0.0188207	0.800132	1	0.371054	0.983306	0.947695	1.02026
	Sex_E1_C1_	0.84412	0.49322	2.92905	1	0.0869989	2.32593	0.88464	6.11543
	bmi_E1_C1_	0.0691595	0.0393823	3.08391	1	0.0790703	1.07161	0.992004	1.1576
	riskfactors_category	-0.351762	0.440421	0.637914	1	0.424467	0.703448	0.296719	1.6677
	median_PEF	-0.00886867	0.00992535	0.79841	1	0.371569	0.991171	0.972075	1.01064
	Constant	-0.0433678	1.54129	0.000791712	1	0.977553	0.957559
a. Variable(s) entered on step 1: Age_E1_C1_, Sex_E1_C1_, bmi_E1_C1_, riskfactors_category, median_PEF.
LOGISTIC REGRESSION VARIABLES covid_positive_E1_C1_
/METHOD=ENTER Age_E1_C1_ Sex_E1_C1_ bmi_E1_C1_ riskfactors_category median_NIP
/PRINT=CI(95)
/CRITERIA=PIN(0.05) POUT(0.10) ITERATE(20) CUT(0.5).
Logistic Regression
Notes
Output Created		30-APR-2021 14:49:01
Comments
Input	Data	C:\Users\johma821\Desktop\Covidflux\Sammanställd data\covidflux_20210322 skarp analys.sav
	Active Dataset	DataSet1
	Filter	<none>
	Weight	<none>
	Split File	<none>
	N of Rows in Working Data File	95
Missing Value Handling	Definition of Missing	User-defined missing values are treated as missing
Syntax		LOGISTIC REGRESSION VARIABLES covid_positive_E1_C1_ /METHOD=ENTER Age_E1_C1_ Sex_E1_C1_ bmi_E1_C1_ riskfactors_category median_NIP /PRINT=CI(95) /CRITERIA=PIN(0.05) POUT(0.10) ITERATE(20) CUT(0.5).
Resources	Processor Time	00:00:00,02
	Elapsed Time	00:00:00,01
Case Processing Summary
Unweighted Casesa		N	Percent
Selected Cases	Included in Analysis	93	97.8947
	Missing Cases	2	2.10526
	Total	95	100
Unselected Cases		0	0
Total		95	100
a. If weight is in effect, see classification table for the total number of cases.
Dependent Variable Encoding
Original Value	Internal Value
No	0
Yes	1
Block 0: Beginning Block
Classification Tablea,b
Observed			Predicted
			covid_positive_E1_C1_		Percentage Correct
			No	Yes
Step 0	covid_positive_E1_C1_	No	0	41	0
		Yes	0	52	100
	Overall Percentage				55.914
a. Constant is included in the model.
b. The cut value is ,500
Variables in the Equation
		B	S.E.	Wald	df	Sig.	Exp(B)
Step 0	Constant	0.237672	0.208856	1.29497	1	0.255134	1.26829
Variables not in the Equation
			Score	df	Sig.
Step 0	Variables	Age_E1_C1_	6.47378	1	0.0109477
		Sex_E1_C1_	1.29146	1	0.255779
		bmi_E1_C1_	4.29431	1	0.0382402
		riskfactors_category	5.90876	1	0.0150658
		median_NIP	1.94044	1	0.163621
	Overall Statistics		17.1151	5	0.00428662
Block 1: Method = Enter
Omnibus Tests of Model Coefficients
		Chi-square	df	Sig.
Step 1	Step	18.6664	5	0.00221739
	Block	18.6664	5	0.00221739
	Model	18.6664	5	0.00221739
Model Summary
Step	-2 Log likelihood	Cox & Snell R Square	Nagelkerke R Square
1	108,955a	0.181853	0.243618
a. Estimation terminated at iteration number 4 because parameter estimates changed by less than ,001.
Classification Tablea
Observed			Predicted
			covid_positive_E1_C1_		Percentage Correct
			No	Yes
Step 1	covid_positive_E1_C1_	No	28	13	68.2927
		Yes	14	38	73.0769
	Overall Percentage				70.9677
a. The cut value is ,500
Variables in the Equation
		B	S.E.	Wald	df	Sig.	Exp(B)	95% C.I.for EXP(B)
								Lower	Upper
Step 1a	Age_E1_C1_	-0.0227684	0.0193118	1.39002	1	0.238401	0.977489	0.941182	1.0152
	Sex_E1_C1_	0.992241	0.500694	3.92726	1	0.0475093	2.69727	1.01096	7.19642
	bmi_E1_C1_	0.0668194	0.0402243	2.75949	1	0.0966788	1.0691	0.988053	1.1568
	riskfactors_category	-0.393255	0.450171	0.763123	1	0.382353	0.674857	0.279271	1.63079
	median_NIP	0.793799	0.318873	6.19705	1	0.0127963	2.21178	1.18391	4.13207
	Constant	0.710578	1.55663	0.20838	1	0.64804	2.03517
a. Variable(s) entered on step 1: Age_E1_C1_, Sex_E1_C1_, bmi_E1_C1_, riskfactors_category, median_NIP.
LOGISTIC REGRESSION VARIABLES covid_positive_E1_C1_
/METHOD=ENTER Age_E1_C1_ Sex_E1_C1_ bmi_E1_C1_ riskfactors_category median_PEP
/PRINT=CI(95)
/CRITERIA=PIN(0.05) POUT(0.10) ITERATE(20) CUT(0.5).
Logistic Regression
Notes
Output Created		30-APR-2021 14:49:55
Comments
Input	Data	C:\Users\johma821\Desktop\Covidflux\Sammanställd data\covidflux_20210322 skarp analys.sav
	Active Dataset	DataSet1
	Filter	<none>
	Weight	<none>
	Split File	<none>
	N of Rows in Working Data File	95
Missing Value Handling	Definition of Missing	User-defined missing values are treated as missing
Syntax		LOGISTIC REGRESSION VARIABLES covid_positive_E1_C1_ /METHOD=ENTER Age_E1_C1_ Sex_E1_C1_ bmi_E1_C1_ riskfactors_category median_PEP /PRINT=CI(95) /CRITERIA=PIN(0.05) POUT(0.10) ITERATE(20) CUT(0.5).
Resources	Processor Time	00:00:00,00
	Elapsed Time	00:00:00,00
Case Processing Summary
Unweighted Casesa		N	Percent
Selected Cases	Included in Analysis	93	97.8947
	Missing Cases	2	2.10526
	Total	95	100
Unselected Cases		0	0
Total		95	100
a. If weight is in effect, see classification table for the total number of cases.
Dependent Variable Encoding
Original Value	Internal Value
No	0
Yes	1
Block 0: Beginning Block
Classification Tablea,b
Observed			Predicted
			covid_positive_E1_C1_		Percentage Correct
			No	Yes
Step 0	covid_positive_E1_C1_	No	0	41	0
		Yes	0	52	100
	Overall Percentage				55.914
a. Constant is included in the model.
b. The cut value is ,500
Variables in the Equation
		B	S.E.	Wald	df	Sig.	Exp(B)
Step 0	Constant	0.237672	0.208856	1.29497	1	0.255134	1.26829
Variables not in the Equation
			Score	df	Sig.
Step 0	Variables	Age_E1_C1_	6.47378	1	0.0109477
		Sex_E1_C1_	1.29146	1	0.255779
		bmi_E1_C1_	4.29431	1	0.0382402
		riskfactors_category	5.90876	1	0.0150658
		median_PEP	0.354704	1	0.551463
	Overall Statistics		11.6855	5	0.0393604
Block 1: Method = Enter
Omnibus Tests of Model Coefficients
		Chi-square	df	Sig.
Step 1	Step	12.4673	5	0.0289166
	Block	12.4673	5	0.0289166
	Model	12.4673	5	0.0289166
Model Summary
Step	-2 Log likelihood	Cox & Snell R Square	Nagelkerke R Square
1	115,154a	0.12546	0.168071
a. Estimation terminated at iteration number 4 because parameter estimates changed by less than ,001.
Classification Tablea
Observed			Predicted
			covid_positive_E1_C1_		Percentage Correct
			No	Yes
Step 1	covid_positive_E1_C1_	No	25	16	60.9756
		Yes	16	36	69.2308
	Overall Percentage				65.5914
a. The cut value is ,500
Variables in the Equation
		B	S.E.	Wald	df	Sig.	Exp(B)	95% C.I.for EXP(B)
								Lower	Upper
Step 1a	Age_E1_C1_	-0.0166342	0.0188863	0.775723	1	0.378452	0.983503	0.947763	1.02059
	Sex_E1_C1_	0.80873	0.487603	2.7509	1	0.0971997	2.24506	0.863334	5.83815
	bmi_E1_C1_	0.0680498	0.0389917	3.04585	1	0.0809438	1.07042	0.991662	1.15543
	riskfactors_category	-0.336317	0.439339	0.586001	1	0.44397	0.714397	0.301977	1.69007
	median_PEP	-0.257261	0.343159	0.562029	1	0.453444	0.773166	0.394617	1.51485
	Constant	-0.296309	1.47215	0.0405123	1	0.840482	0.743558
a. Variable(s) entered on step 1: Age_E1_C1_, Sex_E1_C1_, bmi_E1_C1_, riskfactors_category, median_PEP.
LOGISTIC REGRESSION VARIABLES covid_positive_E1_C1_
/METHOD=ENTER Age_E1_C1_ Sex_E1_C1_ bmi_E1_C1_ riskfactors_category median_EtCO2
/PRINT=CI(95)
/CRITERIA=PIN(0.05) POUT(0.10) ITERATE(20) CUT(0.5).
Logistic Regression
Notes
Output Created		30-APR-2021 14:50:13
Comments
Input	Data	C:\Users\johma821\Desktop\Covidflux\Sammanställd data\covidflux_20210322 skarp analys.sav
	Active Dataset	DataSet1
	Filter	<none>
	Weight	<none>
	Split File	<none>
	N of Rows in Working Data File	95
Missing Value Handling	Definition of Missing	User-defined missing values are treated as missing
Syntax		LOGISTIC REGRESSION VARIABLES covid_positive_E1_C1_ /METHOD=ENTER Age_E1_C1_ Sex_E1_C1_ bmi_E1_C1_ riskfactors_category median_EtCO2 /PRINT=CI(95) /CRITERIA=PIN(0.05) POUT(0.10) ITERATE(20) CUT(0.5).
Resources	Processor Time	00:00:00,00
	Elapsed Time	00:00:00,01
Case Processing Summary
Unweighted Casesa		N	Percent
Selected Cases	Included in Analysis	91	95.7895
	Missing Cases	4	4.21053
	Total	95	100
Unselected Cases		0	0
Total		95	100
a. If weight is in effect, see classification table for the total number of cases.
Dependent Variable Encoding
Original Value	Internal Value
No	0
Yes	1
Block 0: Beginning Block
Classification Tablea,b
Observed			Predicted
			covid_positive_E1_C1_		Percentage Correct
			No	Yes
Step 0	covid_positive_E1_C1_	No	0	40	0
		Yes	0	51	100
	Overall Percentage				56.044
a. Constant is included in the model.
b. The cut value is ,500
Variables in the Equation
		B	S.E.	Wald	df	Sig.	Exp(B)
Step 0	Constant	0.242946	0.211206	1.32315	1	0.250028	1.275
Variables not in the Equation
			Score	df	Sig.
Step 0	Variables	Age_E1_C1_	6.01236	1	0.014206
		Sex_E1_C1_	0.879313	1	0.34839
		bmi_E1_C1_	4.31766	1	0.0377189
		riskfactors_category	5.41322	1	0.0199848
		median_EtCO2	0.0226885	1	0.88027
	Overall Statistics		10.7679	5	0.05618
Block 1: Method = Enter
Omnibus Tests of Model Coefficients
		Chi-square	df	Sig.
Step 1	Step	11.36	5	0.044692
	Block	11.36	5	0.044692
	Model	11.36	5	0.044692
Model Summary
Step	-2 Log likelihood	Cox & Snell R Square	Nagelkerke R Square
1	113,460a	0.117357	0.15725
a. Estimation terminated at iteration number 4 because parameter estimates changed by less than ,001.
Classification Tablea
Observed			Predicted
			covid_positive_E1_C1_		Percentage Correct
			No	Yes
Step 1	covid_positive_E1_C1_	No	21	19	52.5
		Yes	14	37	72.549
	Overall Percentage				63.7363
a. The cut value is ,500
Variables in the Equation
		B	S.E.	Wald	df	Sig.	Exp(B)	95% C.I.for EXP(B)
								Lower	Upper
Step 1a	Age_E1_C1_	-0.0151134	0.0189659	0.635011	1	0.425523	0.985	0.949058	1.0223
	Sex_E1_C1_	0.5769	0.465339	1.53695	1	0.215072	1.78051	0.715232	4.43243
	bmi_E1_C1_	0.0720934	0.0398512	3.27271	1	0.0704413	1.07476	0.994004	1.16207
	riskfactors_category	-0.270592	0.444307	0.370906	1	0.542511	0.762928	0.319366	1.82254
	median_EtCO2	-0.169692	0.238761	0.505121	1	0.477259	0.843925	0.528531	1.34753
	Constant	-0.128998	1.55319	0.00689797	1	0.933809	0.878975
a. Variable(s) entered on step 1: Age_E1_C1_, Sex_E1_C1_, bmi_E1_C1_, riskfactors_category, median_EtCO2.
LOGISTIC REGRESSION VARIABLES covid_positive_E1_C1_
/METHOD=ENTER Age_E1_C1_ Sex_E1_C1_ bmi_E1_C1_ riskfactors_category median_VD_calc
/PRINT=CI(95)
/CRITERIA=PIN(0.05) POUT(0.10) ITERATE(20) CUT(0.5).
Logistic Regression
Notes
Output Created		30-APR-2021 14:50:34
Comments
Input	Data	C:\Users\johma821\Desktop\Covidflux\Sammanställd data\covidflux_20210322 skarp analys.sav
	Active Dataset	DataSet1
	Filter	<none>
	Weight	<none>
	Split File	<none>
	N of Rows in Working Data File	95
Missing Value Handling	Definition of Missing	User-defined missing values are treated as missing
Syntax		LOGISTIC REGRESSION VARIABLES covid_positive_E1_C1_ /METHOD=ENTER Age_E1_C1_ Sex_E1_C1_ bmi_E1_C1_ riskfactors_category median_VD_calc /PRINT=CI(95) /CRITERIA=PIN(0.05) POUT(0.10) ITERATE(20) CUT(0.5).
Resources	Processor Time	00:00:00,00
	Elapsed Time	00:00:00,01
Case Processing Summary
Unweighted Casesa		N	Percent
Selected Cases	Included in Analysis	91	95.7895
	Missing Cases	4	4.21053
	Total	95	100
Unselected Cases		0	0
Total		95	100
a. If weight is in effect, see classification table for the total number of cases.
Dependent Variable Encoding
Original Value	Internal Value
No	0
Yes	1
Block 0: Beginning Block
Classification Tablea,b
Observed			Predicted
			covid_positive_E1_C1_		Percentage Correct
			No	Yes
Step 0	covid_positive_E1_C1_	No	0	40	0
		Yes	0	51	100
	Overall Percentage				56.044
a. Constant is included in the model.
b. The cut value is ,500
Variables in the Equation
		B	S.E.	Wald	df	Sig.	Exp(B)
Step 0	Constant	0.242946	0.211206	1.32315	1	0.250028	1.275
Variables not in the Equation
			Score	df	Sig.
Step 0	Variables	Age_E1_C1_	6.01236	1	0.014206
		Sex_E1_C1_	0.879313	1	0.34839
		bmi_E1_C1_	4.31766	1	0.0377189
		riskfactors_category	5.41322	1	0.0199848
		median_VD_calc	0.347132	1	0.555741
	Overall Statistics		12.4536	5	0.0290742
Block 1: Method = Enter
Omnibus Tests of Model Coefficients
		Chi-square	df	Sig.
Step 1	Step	13.2264	5	0.0213471
	Block	13.2264	5	0.0213471
	Model	13.2264	5	0.0213471
Model Summary
Step	-2 Log likelihood	Cox & Snell R Square	Nagelkerke R Square
1	111,593a	0.135276	0.18126
a. Estimation terminated at iteration number 4 because parameter estimates changed by less than ,001.
Classification Tablea
Observed			Predicted
			covid_positive_E1_C1_		Percentage Correct
			No	Yes
Step 1	covid_positive_E1_C1_	No	25	15	62.5
		Yes	14	37	72.549
	Overall Percentage				68.1319
a. The cut value is ,500
Variables in the Equation
		B	S.E.	Wald	df	Sig.	Exp(B)	95% C.I.for EXP(B)
								Lower	Upper
Step 1a	Age_E1_C1_	-0.0156246	0.0187051	0.697751	1	0.40354	0.984497	0.949057	1.02126
	Sex_E1_C1_	0.816053	0.48904	2.7845	1	0.0951805	2.26156	0.867232	5.89765
[truncated: 84 more rows]
