# Supplementary material for: Physiological respiratory parameters in pre-hospital patients with suspected COVID-19: A prospective cohort study
Source: PLoS One. 2021 Sep 2;16(9):e0257018. doi: 10.1371/journal.pone.0257018 (PMC8412304; doi:10.1371/journal.pone.0257018)
Supplement: S5 Dataset — (XLSX) [file pone.0257018.s005.xlsx]

## Sheet: Blad1
EXAMINE VARIABLES=median_RR median_MV_calc median_RSBI_calc median_VTI medianvti_thr_ideal_vti
median_PIF median_PEF median_NIP median_PEP median_EtCO2 median_VD_calc Vd_thr_Vtix100 BY
admissions_and_covid
/PLOT BOXPLOT STEMLEAF
/COMPARE GROUPS
/STATISTICS DESCRIPTIVES
/CINTERVAL 95
/MISSING PAIRWISE
/NOTOTAL.
Explore
Notes
Output Created		30-APR-2021 14:53:28
Comments
Input	Data	C:\Users\johma821\Desktop\Covidflux\Sammanställd data\covidflux_20210322 skarp analys.sav
	Active Dataset	DataSet1
	Filter	<none>
	Weight	<none>
	Split File	<none>
	N of Rows in Working Data File	95
Missing Value Handling	Definition of Missing	User-defined missing values for dependent variables are treated as missing.
	Cases Used	Statistics are based on cases with no missing values for the dependent variable or factor(s) being analyzed.
Syntax		EXAMINE VARIABLES=median_RR median_MV_calc median_RSBI_calc median_VTI medianvti_thr_ideal_vti median_PIF median_PEF median_NIP median_PEP median_EtCO2 median_VD_calc Vd_thr_Vtix100 BY admissions_and_covid /PLOT BOXPLOT STEMLEAF /COMPARE GROUPS /STATISTICS DESCRIPTIVES /CINTERVAL 95 /MISSING PAIRWISE /NOTOTAL.
Resources	Processor Time	00:00:01,19
	Elapsed Time	00:00:01,15
admissions_and_covid
Case Processing Summary
admissions_and_covid		Cases
		Valid		Missing		Total
		N	Percent	N	Percent	N	Percent
median_RR	Covid-19 negative, not admitted to hospital	19	1	0	0	19	1
	Covid-19 positive, not admitted to hospital	17	1	0	0	17	1
	Covid-19 negative, admitted to hospital	23	1	0	0	23	1
	Covid-19 positive, admitted to hospital	36	1	0	0	36	1
median_MV_calc	Covid-19 negative, not admitted to hospital	19	1	0	0	19	1
	Covid-19 positive, not admitted to hospital	17	1	0	0	17	1
	Covid-19 negative, admitted to hospital	23	1	0	0	23	1
	Covid-19 positive, admitted to hospital	36	1	0	0	36	1
median_RSBI_calc	Covid-19 negative, not admitted to hospital	19	1	0	0	19	1
	Covid-19 positive, not admitted to hospital	17	1	0	0	17	1
	Covid-19 negative, admitted to hospital	23	1	0	0	23	1
	Covid-19 positive, admitted to hospital	36	1	0	0	36	1
median_VTI	Covid-19 negative, not admitted to hospital	19	1	0	0	19	1
	Covid-19 positive, not admitted to hospital	17	1	0	0	17	1
	Covid-19 negative, admitted to hospital	23	1	0	0	23	1
	Covid-19 positive, admitted to hospital	36	1	0	0	36	1
medianvti_thr_ideal_vti	Covid-19 negative, not admitted to hospital	18	0.947368	1	0.0526316	19	1
	Covid-19 positive, not admitted to hospital	17	1	0	0	17	1
	Covid-19 negative, admitted to hospital	23	1	0	0	23	1
	Covid-19 positive, admitted to hospital	36	1	0	0	36	1
median_PIF	Covid-19 negative, not admitted to hospital	19	1	0	0	19	1
	Covid-19 positive, not admitted to hospital	17	1	0	0	17	1
	Covid-19 negative, admitted to hospital	23	1	0	0	23	1
	Covid-19 positive, admitted to hospital	36	1	0	0	36	1
median_PEF	Covid-19 negative, not admitted to hospital	19	1	0	0	19	1
	Covid-19 positive, not admitted to hospital	17	1	0	0	17	1
	Covid-19 negative, admitted to hospital	23	1	0	0	23	1
	Covid-19 positive, admitted to hospital	36	1	0	0	36	1
median_NIP	Covid-19 negative, not admitted to hospital	19	1	0	0	19	1
	Covid-19 positive, not admitted to hospital	17	1	0	0	17	1
	Covid-19 negative, admitted to hospital	23	1	0	0	23	1
	Covid-19 positive, admitted to hospital	36	1	0	0	36	1
median_PEP	Covid-19 negative, not admitted to hospital	19	1	0	0	19	1
	Covid-19 positive, not admitted to hospital	17	1	0	0	17	1
	Covid-19 negative, admitted to hospital	23	1	0	0	23	1
	Covid-19 positive, admitted to hospital	36	1	0	0	36	1
median_EtCO2	Covid-19 negative, not admitted to hospital	19	1	0	0	19	1
	Covid-19 positive, not admitted to hospital	16	0.941176	1	0.0588235	17	1
	Covid-19 negative, admitted to hospital	22	0.956522	1	0.0434783	23	1
	Covid-19 positive, admitted to hospital	36	1	0	0	36	1
median_VD_calc	Covid-19 negative, not admitted to hospital	19	1	0	0	19	1
	Covid-19 positive, not admitted to hospital	16	0.941176	1	0.0588235	17	1
	Covid-19 negative, admitted to hospital	22	0.956522	1	0.0434783	23	1
	Covid-19 positive, admitted to hospital	36	1	0	0	36	1
Vd_thr_Vtix100	Covid-19 negative, not admitted to hospital	19	1	0	0	19	1
	Covid-19 positive, not admitted to hospital	15	0.882353	2	0.117647	17	1
	Covid-19 negative, admitted to hospital	22	0.956522	1	0.0434783	23	1
	Covid-19 positive, admitted to hospital	36	1	0	0	36	1
Descriptives
admissions_and_covid				Statistic	Std. Error
median_RR	Covid-19 negative, not admitted to hospital	Mean		16.3684	1.77863
		95% Confidence Interval for Mean	Lower Bound	12.6317
			Upper Bound	20.1052
		5% Trimmed Mean		16.2982
		Median		16
		Variance		60.1067
		Std. Deviation		7.75285
		Minimum		3
		Maximum		31
		Range		28
		Interquartile Range		13
		Skewness		0.338838	0.523767
		Kurtosis		-0.733811	1.01427
	Covid-19 positive, not admitted to hospital	Mean		14.1176	1.08764
		95% Confidence Interval for Mean	Lower Bound	11.812
			Upper Bound	16.4233
		5% Trimmed Mean		14.0752
		Median		14
		Variance		20.1103
		Std. Deviation		4.48445
		Minimum		8
		Maximum		21
		Range		13
		Interquartile Range		9
		Skewness		0.232809	0.549747
		Kurtosis		-1.32514	1.0632
	Covid-19 negative, admitted to hospital	Mean		23.1304	1.24722
		95% Confidence Interval for Mean	Lower Bound	20.5439
			Upper Bound	25.717
		5% Trimmed Mean		23.1353
		Median		22
		Variance		35.7777
		Std. Deviation		5.98144
		Minimum		10.5
		Maximum		36
		Range		25.5
		Interquartile Range		8.5
		Skewness		-0.00536217	0.481337
		Kurtosis		-0.0498745	0.934764
	Covid-19 positive, admitted to hospital	Mean		26.125	1.77889
		95% Confidence Interval for Mean	Lower Bound	22.5137
			Upper Bound	29.7363
		5% Trimmed Mean		25.7191
		Median		25
		Variance		113.92
		Std. Deviation		10.6733
		Minimum		9.5
		Maximum		50.5
		Range		41
		Interquartile Range		16.5
		Skewness		0.633085	0.392544
		Kurtosis		-0.417034	0.768076
median_MV_calc	Covid-19 negative, not admitted to hospital	Mean		15.3899	1.87624
		95% Confidence Interval for Mean	Lower Bound	11.4481
			Upper Bound	19.3318
		5% Trimmed Mean		15.1538
		Median		14.7275
		Variance		66.8856
		Std. Deviation		8.17836
		Minimum		4.07
		Maximum		30.96
		Range		26.89
		Interquartile Range		16.314
		Skewness		0.214947	0.523767
		Kurtosis		-0.880807	1.01427
	Covid-19 positive, not admitted to hospital	Mean		11.4511	1.56333
		95% Confidence Interval for Mean	Lower Bound	8.13696
			Upper Bound	14.7652
		5% Trimmed Mean		11.3212
		Median		9.9575
		Variance		41.5478
		Std. Deviation		6.44576
		Minimum		0.768
		Maximum		24.472
		Range		23.704
		Interquartile Range		9.75425
		Skewness		0.43234	0.549747
		Kurtosis		-0.469777	1.0632
	Covid-19 negative, admitted to hospital	Mean		12.0061	1.14625
		95% Confidence Interval for Mean	Lower Bound	9.6289
			Upper Bound	14.3833
		5% Trimmed Mean		11.663
		Median		10.252
		Variance		30.2196
		Std. Deviation		5.49724
		Minimum		4.709
		Maximum		25.5695
		Range		20.8605
		Interquartile Range		5.5755
		Skewness		1.18643	0.481337
		Kurtosis		1.12833	0.934764
	Covid-19 positive, admitted to hospital	Mean		14.2142	1.2776
		95% Confidence Interval for Mean	Lower Bound	11.6205
			Upper Bound	16.8079
		5% Trimmed Mean		13.5691
		Median		12.4485
		Variance		58.7619
		Std. Deviation		7.66563
		Minimum		3.006
		Maximum		36.346
		Range		33.34
		Interquartile Range		8.87975
		Skewness		1.38821	0.392544
		Kurtosis		2.18458	0.768076
median_RSBI_calc	Covid-19 negative, not admitted to hospital	Mean		27.8687	6.88885
		95% Confidence Interval for Mean	Lower Bound	13.3957
			Upper Bound	42.3416
		5% Trimmed Mean		24.6896
		Median		12.5694
		Variance		901.668
		Std. Deviation		30.0278
		Minimum		2.32288
		Maximum		110.638
		Range		108.315
		Interquartile Range		37.7383
		Skewness		1.60972	0.523767
		Kurtosis		2.18554	1.01427
	Covid-19 positive, not admitted to hospital	Mean		30.3982	9.10035
		95% Confidence Interval for Mean	Lower Bound	11.1064
			Upper Bound	49.6901
		5% Trimmed Mean		24.1329
		Median		20.7684
		Variance		1407.88
		Std. Deviation		37.5217
		Minimum		6.90608
		Maximum		166.667
		Range		159.761
		Interquartile Range		15.5376
		Skewness		3.35652	0.549747
		Kurtosis		12.2606	1.0632
	Covid-19 negative, admitted to hospital	Mean		54.7952	6.77971
		95% Confidence Interval for Mean	Lower Bound	40.7349
			Upper Bound	68.8554
		5% Trimmed Mean		53.5532
		Median		45.5882
		Variance		1057.18
		Std. Deviation		32.5143
		Minimum		3.60231
		Maximum		128.811
		Range		125.208
		Interquartile Range		47.6523
		Skewness		0.6476	0.481337
		Kurtosis		-0.203338	0.934764
	Covid-19 positive, admitted to hospital	Mean		63.7715	8.47954
		95% Confidence Interval for Mean	Lower Bound	46.5571
			Upper Bound	80.9859
		5% Trimmed Mean		59.7786
		Median		47.8639
		Variance		2588.49
		Std. Deviation		50.8772
		Minimum		4.6908
		Maximum		205
		Range		200.309
		Interquartile Range		55.2535
		Skewness		1.24638	0.392544
		Kurtosis		1.00594	0.768076
median_VTI	Covid-19 negative, not admitted to hospital	Mean		1109.82	142.313
		95% Confidence Interval for Mean	Lower Bound	810.828
			Upper Bound	1408.8
		5% Trimmed Mean		1115.02
		Median		1097
		Variance		384805
		Std. Deviation		620.327
		Minimum		235
		Maximum		1891
		Range		1656
		Interquartile Range		1189
		Skewness		-0.149949	0.523767
		Kurtosis		-1.71262	1.01427
	Covid-19 positive, not admitted to hospital	Mean		774.147	84.291
		95% Confidence Interval for Mean	Lower Bound	595.458
			Upper Bound	952.836
		5% Trimmed Mean		787.691
		Median		826
		Variance		120784
		Std. Deviation		347.541
		Minimum		67.5
		Maximum		1237
		Range		1169.5
		Interquartile Range		508.75
		Skewness		-0.458449	0.549747
		Kurtosis		-0.625955	1.0632
	Covid-19 negative, admitted to hospital	Mean		592.761	101.364
		95% Confidence Interval for Mean	Lower Bound	382.545
			Upper Bound	802.977
		5% Trimmed Mean		514.343
		Median		465
		Variance		236317
		Std. Deviation		486.125
		Minimum		221
		Maximum		2543
		Range		2322
		Interquartile Range		381
		Skewness		3.21645	0.481337
		Kurtosis		12.266	0.934764
	Covid-19 positive, admitted to hospital	Mean		627.917	72.4977
		95% Confidence Interval for Mean	Lower Bound	480.738
			Upper Bound	775.095
		5% Trimmed Mean		582.698
		Median		495.5
		Variance		189213
		Std. Deviation		434.986
		Minimum		192
		Maximum		1944
		Range		1752
		Interquartile Range		357.75
		Skewness		1.69014	0.392544
		Kurtosis		2.34753	0.768076
medianvti_thr_ideal_vti	Covid-19 negative, not admitted to hospital	Mean		256.244	30.0539
		95% Confidence Interval for Mean	Lower Bound	192.836
			Upper Bound	319.652
		5% Trimmed Mean		254.633
		Median		282.815
		Variance		16258.2
		Std. Deviation		127.508
		Minimum		65.1796
		Maximum		476.309
		Range		411.13
		Interquartile Range		229.604
		Skewness		-0.0863252	0.536278
		Kurtosis		-1.2063	1.0378
	Covid-19 positive, not admitted to hospital	Mean		174.123	18.0872
		95% Confidence Interval for Mean	Lower Bound	135.78
			Upper Bound	212.466
		5% Trimmed Mean		177.764
		Median		178.609
		Variance		5561.49
		Std. Deviation		74.5754
		Minimum		15.2249
		Maximum		267.481
		Range		252.257
		Interquartile Range		132.57
		Skewness		-0.69184	0.549747
		Kurtosis		-0.48701	1.0632
	Covid-19 negative, admitted to hospital	Mean		131.914	21.4803
		95% Confidence Interval for Mean	Lower Bound	87.3666
			Upper Bound	176.461
		5% Trimmed Mean		116.202
		Median		98.6094
		Variance		10612.2
		Std. Deviation		103.016
		Minimum		48.7194
		Maximum		528.446
		Range		479.727
		Interquartile Range		84.785
		Skewness		2.90215	0.481337
		Kurtosis		10.1079	0.934764
	Covid-19 positive, admitted to hospital	Mean		132.839	13.871
		95% Confidence Interval for Mean	Lower Bound	104.679
			Upper Bound	160.998
		5% Trimmed Mean		123.691
		Median		100.207
		Variance		6926.53
		Std. Deviation		83.2258
		Minimum		54.787
		Maximum		379.737
		Range		324.95
		Interquartile Range		91.0619
		Skewness		1.57158	0.392544
		Kurtosis		2.23072	0.768076
median_PIF	Covid-19 negative, not admitted to hospital	Mean		55.6947	5.74287
		95% Confidence Interval for Mean	Lower Bound	43.6294
			Upper Bound	67.7601
		5% Trimmed Mean		54.7414
		Median		50.6
		Variance		626.63
		Std. Deviation		25.0326
		Minimum		17.65
		Maximum		110.9
		Range		93.25
		Interquartile Range		33.35
		Skewness		0.380993	0.523767
		Kurtosis		-0.274128	1.01427
	Covid-19 positive, not admitted to hospital	Mean		46.0647	4.51799
		95% Confidence Interval for Mean	Lower Bound	36.487
			Upper Bound	55.6424
		5% Trimmed Mean		45.3663
		Median		44.7
		Variance		347.008
		Std. Deviation		18.6282
		Minimum		15.1
		Maximum		89.6
		Range		74.5
		Interquartile Range		24.275
		Skewness		0.611577	0.549747
		Kurtosis		0.493219	1.0632
	Covid-19 negative, admitted to hospital	Mean		47.5283	3.7954
		95% Confidence Interval for Mean	Lower Bound	39.6571
			Upper Bound	55.3994
		5% Trimmed Mean		45.8977
		Median		42.1
		Variance		331.316
		Std. Deviation		18.2021
		Minimum		25.5
		Maximum		100.7
		Range		75.2
		Interquartile Range		14.45
		Skewness		1.54852	0.481337
		Kurtosis		2.37554	0.934764
	Covid-19 positive, admitted to hospital	Mean		46.8972	3.51134
		95% Confidence Interval for Mean	Lower Bound	39.7688
			Upper Bound	54.0256
		5% Trimmed Mean		45.0889
		Median		41.75
		Variance		443.862
		Std. Deviation		21.068
		Minimum		20.8
		Maximum		106.3
		Range		85.5
		Interquartile Range		17.2875
		Skewness		1.53949	0.392544
		Kurtosis		2.08991	0.768076
median_PEF	Covid-19 negative, not admitted to hospital	Mean		51.4053	6.65023
		95% Confidence Interval for Mean	Lower Bound	37.4336
			Upper Bound	65.3769
		5% Trimmed Mean		49.6392
		Median		45.85
		Variance		840.286
		Std. Deviation		28.9877
		Minimum		12.5
		Maximum		122.1
		Range		109.6
		Interquartile Range		48.75
		Skewness		0.76634	0.523767
		Kurtosis		0.256874	1.01427
	Covid-19 positive, not admitted to hospital	Mean		49.8441	4.91245
		95% Confidence Interval for Mean	Lower Bound	39.4302
			Upper Bound	60.258
		5% Trimmed Mean		49.1435
		Median		44.3
		Variance		410.247
		Std. Deviation		20.2545
		Minimum		22.4
		Maximum		89.9
		Range		67.5
		Interquartile Range		31.45
		Skewness		0.656021	0.549747
		Kurtosis		-0.484283	1.0632
	Covid-19 negative, admitted to hospital	Mean		47.5913	4.56942
		95% Confidence Interval for Mean	Lower Bound	38.1149
			Upper Bound	57.0677
		5% Trimmed Mean		46.14
		Median		38.5
		Variance		480.23
		Std. Deviation		21.9141
		Minimum		24
		Maximum		97.9
		Range		73.9
		Interquartile Range		30.1
		Skewness		1.09702	0.481337
		Kurtosis		0.1399	0.934764
	Covid-19 positive, admitted to hospital	Mean		53.3458	4.65371
		95% Confidence Interval for Mean	Lower Bound	43.8983
			Upper Bound	62.7934
		5% Trimmed Mean		51.0287
		Median		47.875
		Variance		779.652
		Std. Deviation		27.9222
		Minimum		15.95
		Maximum		137.25
		Range		121.3
		Interquartile Range		29.85
		Skewness		1.35932	0.392544
		Kurtosis		1.6435	0.768076
median_NIP	Covid-19 negative, not admitted to hospital	Mean		-1.29737	0.205995
		95% Confidence Interval for Mean	Lower Bound	-1.73015
			Upper Bound	-0.86459
		5% Trimmed Mean		-1.24152
		Median		-0.9
		Variance		0.806243
		Std. Deviation		0.89791
		Minimum		-3.5
		Maximum		-0.1
		Range		3.4
		Interquartile Range		1.1
		Skewness		-0.930531	0.523767
		Kurtosis		0.437414	1.01427
	Covid-19 positive, not admitted to hospital	Mean		-0.897059	0.172911
		95% Confidence Interval for Mean	Lower Bound	-1.26361
			Upper Bound	-0.530503
		5% Trimmed Mean		-0.835621
		Median		-0.7
		Variance		0.508272
		Std. Deviation		0.712932
		Minimum		-2.9
		Maximum		0
		Range		2.9
		Interquartile Range		0.675
		Skewness		-1.60014	0.549747
		Kurtosis		3.21377	1.0632
	Covid-19 negative, admitted to hospital	Mean		-0.945652	0.137773
		95% Confidence Interval for Mean	Lower Bound	-1.23138
			Upper Bound	-0.659929
		5% Trimmed Mean		-0.862802
		Median		-0.7
		Variance		0.436571
		Std. Deviation		0.660735
		Minimum		-3.2
		Maximum		-0.3
		Range		2.9
		Interquartile Range		0.5
		Skewness		-2.20974	0.481337
		Kurtosis		5.52357	0.934764
	Covid-19 positive, admitted to hospital	Mean		-0.881944	0.136744
		95% Confidence Interval for Mean	Lower Bound	-1.15955
			Upper Bound	-0.604339
		5% Trimmed Mean		-0.787346
		Median		-0.625
		Variance		0.673165
		Std. Deviation		0.820466
		Minimum		-3.5
		Maximum		-0.1
		Range		3.4
		Interquartile Range		0.65
		Skewness		-1.97735	0.392544
		Kurtosis		3.57214	0.768076
median_PEP	Covid-19 negative, not admitted to hospital	Mean		0.773684	0.156691
		95% Confidence Interval for Mean	Lower Bound	0.444488
			Upper Bound	1.10288
		5% Trimmed Mean		0.704094
		Median		0.7
		Variance		0.466491
		Std. Deviation		0.683002
		Minimum		0
		Maximum		2.8
		Range		2.8
		Interquartile Range		1
		Skewness		1.42618	0.523767
		Kurtosis		3.11641	1.01427
	Covid-19 positive, not admitted to hospital	Mean		0.667647	0.123739
		95% Confidence Interval for Mean	Lower Bound	0.405331
			Upper Bound	0.929963
		5% Trimmed Mean		0.652941
		Median		0.6
		Variance		0.260294
		Std. Deviation		0.51019
		Minimum		0
		Maximum		1.6
		Range		1.6
		Interquartile Range		0.9
		Skewness		0.513609	0.549747
		Kurtosis		-0.742657	1.0632
	Covid-19 negative, admitted to hospital	Mean		0.634783	0.127395
		95% Confidence Interval for Mean	Lower Bound	0.370581
			Upper Bound	0.898985
		5% Trimmed Mean		0.587923
		Median		0.5
		Variance		0.373281
		Std. Deviation		0.610967
		Minimum		0
		Maximum		2.1
		Range		2.1
		Interquartile Range		0.7
		Skewness		1.32067	0.481337
		Kurtosis		1.04131	0.934764
	Covid-19 positive, admitted to hospital	Mean		0.847222	0.144392
		95% Confidence Interval for Mean	Lower Bound	0.554091
			Upper Bound	1.14035
		5% Trimmed Mean		0.737654
		Median		0.6
		Variance		0.750563
		Std. Deviation		0.866351
		Minimum		0.1
		Maximum		4.5
		Range		4.4
		Interquartile Range		0.475
		Skewness		2.61276	0.392544
		Kurtosis		8.46515	0.768076
median_EtCO2	Covid-19 negative, not admitted to hospital	Mean		3.41053	0.176325
		95% Confidence Interval for Mean	Lower Bound	3.04008
			Upper Bound	3.78097
		5% Trimmed Mean		3.41725
		Median		3.5
		Variance		0.590716
		Std. Deviation		0.768581
		Minimum		1.95
		Maximum		4.75
		Range		2.8
		Interquartile Range		1
		Skewness		-0.068524	0.523767
		Kurtosis		-0.302467	1.01427
	Covid-19 positive, not admitted to hospital	Mean		3.74375	0.218512
		95% Confidence Interval for Mean	Lower Bound	3.278
			Upper Bound	4.2095
		5% Trimmed Mean		3.75972
		Median		3.8
		Variance		0.763958
		Std. Deviation		0.874047
		Minimum		1.9
		Maximum		5.3
		Range		3.4
		Interquartile Range		1
		Skewness		-0.213416	0.564308
		Kurtosis		0.344238	1.09077
	Covid-19 negative, admitted to hospital	Mean		3.42045	0.24019
		95% Confidence Interval for Mean	Lower Bound	2.92095
			Upper Bound	3.91996
		5% Trimmed Mean		3.30253
		Median		3
		Variance		1.2692
		Std. Deviation		1.12659
		Minimum		2.05
		Maximum		7.1
		Range		5.05
		Interquartile Range		1.25
		Skewness		1.74726	0.490962
		Kurtosis		4.31582	0.95278
	Covid-19 positive, admitted to hospital	Mean		3.19167	0.176614
		95% Confidence Interval for Mean	Lower Bound	2.83312
			Upper Bound	3.55021
		5% Trimmed Mean		3.18457
		Median		3.25
		Variance		1.12293
		Std. Deviation		1.05968
		Minimum		0.8
		Maximum		5.6
		Range		4.8
		Interquartile Range		1.4
		Skewness		-0.0365498	0.392544
		Kurtosis		0.396303	0.768076
median_VD_calc	Covid-19 negative, not admitted to hospital	Mean		226.334	24.1198
		95% Confidence Interval for Mean	Lower Bound	175.66
			Upper Bound	277.008
		5% Trimmed Mean		220.703
		Median		226.518
		Variance		11053.5
		Std. Deviation		105.136
		Minimum		71.9542
		Maximum		482.071
		Range		410.117
		Interquartile Range		134.323
		Skewness		0.893034	0.523767
		Kurtosis		1.10468	1.01427
	Covid-19 positive, not admitted to hospital	Mean		179.226	21.3082
		95% Confidence Interval for Mean	Lower Bound	133.809
			Upper Bound	224.643
		5% Trimmed Mean		175.973
		Median		176.265
		Variance		7264.6
		Std. Deviation		85.2326
		Minimum		63.7629
		Maximum		353.244
		Range		289.481
		Interquartile Range		150.18
		Skewness		0.399061	0.564308
		Kurtosis		-0.69265	1.09077
	Covid-19 negative, admitted to hospital	Mean		190.154	12.2947
		95% Confidence Interval for Mean	Lower Bound	164.586
			Upper Bound	215.722
		5% Trimmed Mean		189.741
		Median		186.289
		Variance		3325.49
		Std. Deviation		57.6671
		Minimum		85.0286
		Maximum		303.567
		Range		218.538
		Interquartile Range		65.9958
		Skewness		0.16049	0.490962
		Kurtosis		-0.0663477	0.95278
	Covid-19 positive, admitted to hospital	Mean		207.096	16.9057
		95% Confidence Interval for Mean	Lower Bound	172.776
			Upper Bound	241.417
		5% Trimmed Mean		198.84
		Median		187.218
		Variance		10288.9
		Std. Deviation		101.434
		Minimum		58.3257
		Maximum		583.921
		Range		525.596
		Interquartile Range		131.297
		Skewness		1.63117	0.392544
		Kurtosis		4.27547	0.768076
Vd_thr_Vtix100	Covid-19 negative, not admitted to hospital	Mean		25.3164	2.81672
		95% Confidence Interval for Mean	Lower Bound	19.3987
			Upper Bound	31.2341
		5% Trimmed Mean		24.6416
		Median		22.8363
		Variance		150.744
		Std. Deviation		12.2778
		Minimum		10.7562
		Maximum		52.0228
		Range		41.2666
		Interquartile Range		23.5616
		Skewness		0.639119	0.523767
		Kurtosis		-0.583411	1.01427
	Covid-19 positive, not admitted to hospital	Mean		23.6605	2.06871
		95% Confidence Interval for Mean	Lower Bound	19.2236
			Upper Bound	28.0975
		5% Trimmed Mean		22.8131
		Median		21.268
		Variance		64.1935
		Std. Deviation		8.01209
		Minimum		16.0892
		Maximum		46.485
		Range		30.3958
		Interquartile Range		10.9684
		Skewness		1.70868	0.580119
		Kurtosis		3.8611	1.1209
	Covid-19 negative, admitted to hospital	Mean		38.6598	2.98073
		95% Confidence Interval for Mean	Lower Bound	32.461
			Upper Bound	44.8586
		5% Trimmed Mean		38.9403
		Median		36.0286
		Variance		195.465
		Std. Deviation		13.9809
		Minimum		6.61246
		Maximum		64.6009
		Range		57.9885
		Interquartile Range		19.2227
		Skewness		-0.0649437	0.490962
		Kurtosis		0.0494891	0.95278
	Covid-19 positive, admitted to hospital	Mean		37.849	2.08877
		95% Confidence Interval for Mean	Lower Bound	33.6086
			Upper Bound	42.0894
		5% Trimmed Mean		37.5543
		Median		37.3536
		Variance		157.066
		Std. Deviation		12.5326
		Minimum		15.5735
		Maximum		65.0083
		Range		49.4349
		Interquartile Range		14.8167
		Skewness		0.321521	0.392544
		Kurtosis		-0.138369	0.768076
median_RR
Stem-and-Leaf Plots
median_RR Stem-and-Leaf Plot for
admissions_and_covid= Covid-19 negative, not admitted to hospital
Frequency Stem & Leaf
1,00 0 . 3
3,00 0 . 889
5,00 1 . 11144
4,00 1 . 6668
2,00 2 . 04
3,00 2 . 668
1,00 3 . 1
Stem width: 10,00
Each leaf: 1 case(s)
median_RR Stem-and-Leaf Plot for
admissions_and_covid= Covid-19 positive, not admitted to hospital
Frequency Stem & Leaf
4,00 0 . 8999
5,00 1 . 01234
5,00 1 . 55689
3,00 2 . 011
Stem width: 10,00
Each leaf: 1 case(s)
median_RR Stem-and-Leaf Plot for
admissions_and_covid= Covid-19 negative, admitted to hospital
Frequency Stem & Leaf
2,00 1 . 04
4,00 1 . 6799
9,00 2 . 002222334
5,00 2 . 88899
2,00 3 . 00
1,00 3 . 6
Stem width: 10,00
Each leaf: 1 case(s)
median_RR Stem-and-Leaf Plot for
admissions_and_covid= Covid-19 positive, admitted to hospital
Frequency Stem & Leaf
1,00 0 . 9
2,00 1 . 24
8,00 1 . 55666779
6,00 2 . 000012
6,00 2 . 555678
5,00 3 . 11124
4,00 3 . 5789
1,00 4 . 2
2,00 4 . 77
1,00 5 . 0
Stem width: 10,00
Each leaf: 1 case(s)
median_MV_calc
Stem-and-Leaf Plots
median_MV_calc Stem-and-Leaf Plot for
admissions_and_covid= Covid-19 negative, not admitted to hospital
Frequency Stem & Leaf
2,00 0 . 44
3,00 0 . 556
5,00 1 . 02444
4,00 1 . 5679
2,00 2 . 24
2,00 2 . 57
1,00 3 . 0
Stem width: 10,00
Each leaf: 1 case(s)
median_MV_calc Stem-and-Leaf Plot for
admissions_and_covid= Covid-19 positive, not admitted to hospital
Frequency Stem & Leaf
3,00 0 . 044
6,00 0 . 667899
3,00 1 . 124
3,00 1 . 669
2,00 2 . 04
Stem width: 10,00
Each leaf: 1 case(s)
median_MV_calc Stem-and-Leaf Plot for
admissions_and_covid= Covid-19 negative, admitted to hospital
Frequency Stem & Leaf
2,00 0 . 44
9,00 0 . 677899999
7,00 1 . 0011234
3,00 1 . 678
2,00 Extremes (>=25)
Stem width: 10,00
Each leaf: 1 case(s)
median_MV_calc Stem-and-Leaf Plot for
admissions_and_covid= Covid-19 positive, admitted to hospital
Frequency Stem & Leaf
2,00 0 . 34
10,00 0 . 7777777899
9,00 1 . 001112234
9,00 1 . 555566777
3,00 2 . 034
1,00 2 . 7
2,00 Extremes (>=36)
Stem width: 10,00
Each leaf: 1 case(s)
median_RSBI_calc
Stem-and-Leaf Plots
median_RSBI_calc Stem-and-Leaf Plot for
admissions_and_covid= Covid-19 negative, not admitted to hospital
Frequency Stem & Leaf
10,00 0 . 0000000011
4,00 0 . 2223
2,00 0 . 44
1,00 0 . 6
1,00 0 . 8
1,00 Extremes (>=111)
Stem width: 100,00
Each leaf: 1 case(s)
median_RSBI_calc Stem-and-Leaf Plot for
admissions_and_covid= Covid-19 positive, not admitted to hospital
Frequency Stem & Leaf
2,00 0 . 68
4,00 1 . 1334
2,00 1 . 59
5,00 2 . 00112
,00 2 .
1,00 3 . 4
3,00 Extremes (>=45)
Stem width: 10,00
Each leaf: 1 case(s)
median_RSBI_calc Stem-and-Leaf Plot for
admissions_and_covid= Covid-19 negative, admitted to hospital
Frequency Stem & Leaf
13,00 0 . 0112233334444
8,00 0 . 66667899
2,00 1 . 12
Stem width: 100,00
Each leaf: 1 case(s)
median_RSBI_calc Stem-and-Leaf Plot for
admissions_and_covid= Covid-19 positive, admitted to hospital
Frequency Stem & Leaf
7,00 0 . 0011111
8,00 0 . 22233333
5,00 0 . 44445
6,00 0 . 666677
4,00 0 . 8899
1,00 1 . 1
1,00 1 . 2
1,00 1 . 5
3,00 Extremes (>=167)
Stem width: 100,00
Each leaf: 1 case(s)
median_VTI
Stem-and-Leaf Plots
median_VTI Stem-and-Leaf Plot for
admissions_and_covid= Covid-19 negative, not admitted to hospital
Frequency Stem & Leaf
5,00 0 . 22334
3,00 0 . 559
3,00 1 . 004
8,00 1 . 55667888
Stem width: 1000,00
Each leaf: 1 case(s)
median_VTI Stem-and-Leaf Plot for
admissions_and_covid= Covid-19 positive, not admitted to hospital
Frequency Stem & Leaf
4,00 0 . 0234
9,00 0 . 556789999
4,00 1 . 0122
Stem width: 1000,00
Each leaf: 1 case(s)
median_VTI Stem-and-Leaf Plot for
admissions_and_covid= Covid-19 negative, admitted to hospital
Frequency Stem & Leaf
5,00 2 . 26899
5,00 3 . 01369
2,00 4 . 36
4,00 5 . 1289
2,00 6 . 58
2,00 7 . 66
1,00 8 . 1
2,00 Extremes (>=1215)
Stem width: 100,00
Each leaf: 1 case(s)
median_VTI Stem-and-Leaf Plot for
admissions_and_covid= Covid-19 positive, admitted to hospital
Frequency Stem & Leaf
1,00 1 . 9
6,00 2 . 026899
5,00 3 . 15667
7,00 4 . 0013799
4,00 5 . 0167
4,00 6 . 1128
2,00 7 . 29
1,00 8 . 7
,00 9 .
,00 10 .
2,00 11 . 13
4,00 Extremes (>=1418)
Stem width: 100,00
Each leaf: 1 case(s)
medianvti_thr_ideal_vti
Stem-and-Leaf Plots
medianvti_thr_ideal_vti Stem-and-Leaf Plot for
admissions_and_covid= Covid-19 negative, not admitted to hospital
Frequency Stem & Leaf
3,00 0 . 669
3,00 1 . 226
4,00 2 . 0188
6,00 3 . 034567
2,00 4 . 27
Stem width: 100,00
Each leaf: 1 case(s)
medianvti_thr_ideal_vti Stem-and-Leaf Plot for
admissions_and_covid= Covid-19 positive, not admitted to hospital
Frequency Stem & Leaf
1,00 0 . 1
3,00 0 . 779
1,00 1 . 2
5,00 1 . 67778
6,00 2 . 233444
1,00 2 . 6
Stem width: 100,00
Each leaf: 1 case(s)
medianvti_thr_ideal_vti Stem-and-Leaf Plot for
admissions_and_covid= Covid-19 negative, admitted to hospital
Frequency Stem & Leaf
1,00 0 . 4
11,00 0 . 55677789999
3,00 1 . 003
6,00 1 . 555568
2,00 Extremes (>=291)
Stem width: 100,00
Each leaf: 1 case(s)
medianvti_thr_ideal_vti Stem-and-Leaf Plot for
admissions_and_covid= Covid-19 positive, admitted to hospital
Frequency Stem & Leaf
18,00 0 . 555556677777888999
6,00 1 . 011233
5,00 1 . 55666
4,00 2 . 1234
1,00 2 . 6
2,00 Extremes (>=370)
Stem width: 100,00
Each leaf: 1 case(s)
median_PIF
Stem-and-Leaf Plots
median_PIF Stem-and-Leaf Plot for
admissions_and_covid= Covid-19 negative, not admitted to hospital
Frequency Stem & Leaf
9,00 0 . 122334444
9,00 0 . 555777888
1,00 1 . 1
Stem width: 100,00
Each leaf: 1 case(s)
median_PIF Stem-and-Leaf Plot for
admissions_and_covid= Covid-19 positive, not admitted to hospital
Frequency Stem & Leaf
1,00 1 . 5
1,00 2 . 6
5,00 3 . 01114
2,00 4 . 24
6,00 5 . 334558
,00 6 .
1,00 7 . 3
1,00 8 . 9
Stem width: 10,00
Each leaf: 1 case(s)
median_PIF Stem-and-Leaf Plot for
admissions_and_covid= Covid-19 negative, admitted to hospital
Frequency Stem & Leaf
2,00 2 . 58
8,00 3 . 02467899
7,00 4 . 1225689
1,00 5 . 0
2,00 6 . 15
3,00 Extremes (>=72)
Stem width: 10,00
Each leaf: 1 case(s)
median_PIF Stem-and-Leaf Plot for
admissions_and_covid= Covid-19 positive, admitted to hospital
Frequency Stem & Leaf
2,00 2 . 03
4,00 2 . 6678
6,00 3 . 014444
4,00 3 . 7788
5,00 4 . 00233
6,00 4 . 567899
2,00 5 . 24
,00 5 .
1,00 6 . 0
1,00 6 . 6
2,00 7 . 04
3,00 Extremes (>=98)
Stem width: 10,00
Each leaf: 1 case(s)
median_PEF
Stem-and-Leaf Plots
median_PEF Stem-and-Leaf Plot for
admissions_and_covid= Covid-19 negative, not admitted to hospital
Frequency Stem & Leaf
11,00 0 . 11222333444
7,00 0 . 5667789
1,00 1 . 2
Stem width: 100,00
Each leaf: 1 case(s)
median_PEF Stem-and-Leaf Plot for
admissions_and_covid= Covid-19 positive, not admitted to hospital
Frequency Stem & Leaf
3,00 2 . 288
2,00 3 . 04
5,00 4 . 02246
2,00 5 . 45
2,00 6 . 15
1,00 7 . 8
2,00 8 . 39
Stem width: 10,00
Each leaf: 1 case(s)
median_PEF Stem-and-Leaf Plot for
admissions_and_covid= Covid-19 negative, admitted to hospital
Frequency Stem & Leaf
3,00 2 . 445
9,00 3 . 011344578
3,00 4 . 045
2,00 5 . 14
1,00 6 . 1
2,00 7 . 03
1,00 8 . 2
1,00 9 . 2
1,00 Extremes (>=98)
Stem width: 10,00
Each leaf: 1 case(s)
median_PEF Stem-and-Leaf Plot for
admissions_and_covid= Covid-19 positive, admitted to hospital
Frequency Stem & Leaf
1,00 1 . 5
6,00 2 . 477788
6,00 3 . 112345
7,00 4 . 1135789
6,00 5 . 045779
3,00 6 . 027
2,00 7 . 03
,00 8 .
2,00 9 . 38
3,00 Extremes (>=108)
Stem width: 10,00
Each leaf: 1 case(s)
median_NIP
Stem-and-Leaf Plots
median_NIP Stem-and-Leaf Plot for
admissions_and_covid= Covid-19 negative, not admitted to hospital
Frequency Stem & Leaf
1,00 Extremes (=<-3,5)
1,00 -2 . 7
2,00 -2 . 13
3,00 -1 . 788
2,00 -1 . 23
7,00 -0 . 6777999
3,00 -0 . 134
Stem width: 1,00
Each leaf: 1 case(s)
median_NIP Stem-and-Leaf Plot for
admissions_and_covid= Covid-19 positive, not admitted to hospital
Frequency Stem & Leaf
2,00 Extremes (=<-2,1)
3,00 -1 . 023
8,00 -0 . 57777999
4,00 -0 . 0223
Stem width: 1,00
Each leaf: 1 case(s)
median_NIP Stem-and-Leaf Plot for
admissions_and_covid= Covid-19 negative, admitted to hospital
Frequency Stem & Leaf
3,00 Extremes (=<-1,8)
4,00 -1 . 0034
15,00 -0 . 555555666777999
1,00 -0 . 3
Stem width: 1,00
Each leaf: 1 case(s)
median_NIP Stem-and-Leaf Plot for
admissions_and_covid= Covid-19 positive, admitted to hospital
Frequency Stem & Leaf
3,00 Extremes (=<-2,9)
2,00 -1 . 88
1,00 -1 . 6
,00 -1 .
1,00 -1 . 3
2,00 -1 . 00
3,00 -0 . 999
9,00 -0 . 666677777
6,00 -0 . 455555
8,00 -0 . 22222333
1,00 -0 . 1
Stem width: 1,00
Each leaf: 1 case(s)
median_PEP
Stem-and-Leaf Plots
median_PEP Stem-and-Leaf Plot for
admissions_and_covid= Covid-19 negative, not admitted to hospital
Frequency Stem & Leaf
6,00 0 . 001123
7,00 0 . 5567799
4,00 1 . 2222
1,00 1 . 6
1,00 Extremes (>=2,8)
Stem width: 1,00
Each leaf: 1 case(s)
median_PEP Stem-and-Leaf Plot for
admissions_and_covid= Covid-19 positive, not admitted to hospital
Frequency Stem & Leaf
5,00 0 . 01112
8,00 0 . 55566799
2,00 1 . 23
2,00 1 . 56
Stem width: 1,00
Each leaf: 1 case(s)
median_PEP Stem-and-Leaf Plot for
admissions_and_covid= Covid-19 negative, admitted to hospital
Frequency Stem & Leaf
10,00 0 . 0111122233
8,00 0 . 55555699
3,00 1 . 234
2,00 Extremes (>=2,1)
Stem width: 1,00
Each leaf: 1 case(s)
median_PEP Stem-and-Leaf Plot for
admissions_and_covid= Covid-19 positive, admitted to hospital
Frequency Stem & Leaf
5,00 0 . 11111
3,00 0 . 233
8,00 0 . 45555555
8,00 0 . 66667777
5,00 0 . 89999
1,00 1 . 1
1,00 1 . 3
5,00 Extremes (>=1,9)
Stem width: 1,00
Each leaf: 1 case(s)
median_EtCO2
Stem-and-Leaf Plots
median_EtCO2 Stem-and-Leaf Plot for
admissions_and_covid= Covid-19 negative, not admitted to hospital
Frequency Stem & Leaf
1,00 1 . 9
1,00 2 . 1
3,00 2 . 779
4,00 3 . 1133
6,00 3 . 555579
2,00 4 . 44
2,00 4 . 57
Stem width: 1,00
Each leaf: 1 case(s)
median_EtCO2 Stem-and-Leaf Plot for
admissions_and_covid= Covid-19 positive, not admitted to hospital
Frequency Stem & Leaf
1,00 1 . 9
2,00 2 . 77
6,00 3 . 236779
5,00 4 . 00035
2,00 5 . 13
Stem width: 1,00
Each leaf: 1 case(s)
median_EtCO2 Stem-and-Leaf Plot for
admissions_and_covid= Covid-19 negative, admitted to hospital
Frequency Stem & Leaf
3,00 2 . 034
8,00 2 . 57778899
1,00 3 . 1
5,00 3 . 56779
1,00 4 . 1
3,00 4 . 558
1,00 Extremes (>=7,1)
Stem width: 1,00
Each leaf: 1 case(s)
median_EtCO2 Stem-and-Leaf Plot for
admissions_and_covid= Covid-19 positive, admitted to hospital
Frequency Stem & Leaf
1,00 0 . 8
1,00 1 . 1
3,00 1 . 679
1,00 2 . 0
8,00 2 . 55557899
6,00 3 . 011233
9,00 3 . 556667999
5,00 4 . 01334
,00 4 .
,00 5 .
2,00 5 . 56
Stem width: 1,00
Each leaf: 1 case(s)
median_VD_calc
Stem-and-Leaf Plots
median_VD_calc Stem-and-Leaf Plot for
admissions_and_covid= Covid-19 negative, not admitted to hospital
Frequency Stem & Leaf
2,00 0 . 79
3,00 1 . 022
1,00 1 . 7
8,00 2 . 01222344
1,00 2 . 6
2,00 3 . 00
2,00 Extremes (>=432)
Stem width: 100,00
Each leaf: 1 case(s)
median_VD_calc Stem-and-Leaf Plot for
admissions_and_covid= Covid-19 positive, not admitted to hospital
Frequency Stem & Leaf
4,00 0 . 6799
2,00 1 . 01
4,00 1 . 5789
3,00 2 . 244
2,00 2 . 59
,00 3 .
1,00 3 . 5
Stem width: 100,00
Each leaf: 1 case(s)
median_VD_calc Stem-and-Leaf Plot for
admissions_and_covid= Covid-19 negative, admitted to hospital
Frequency Stem & Leaf
2,00 0 . 88
3,00 1 . 233
9,00 1 . 667788899
5,00 2 . 01224
2,00 2 . 79
1,00 3 . 0
Stem width: 100,00
Each leaf: 1 case(s)
median_VD_calc Stem-and-Leaf Plot for
admissions_and_covid= Covid-19 positive, admitted to hospital
Frequency Stem & Leaf
2,00 0 . 57
9,00 1 . 111122333
9,00 1 . 555667889
6,00 2 . 111233
5,00 2 . 66699
2,00 3 . 00
2,00 3 . 78
1,00 Extremes (>=584)
Stem width: 100,00
Each leaf: 1 case(s)
Vd_thr_Vtix100
Stem-and-Leaf Plots
Vd_thr_Vtix100 Stem-and-Leaf Plot for
admissions_and_covid= Covid-19 negative, not admitted to hospital
Frequency Stem & Leaf
8,00 1 . 01333378
5,00 2 . 22578
3,00 3 . 079
2,00 4 . 02
1,00 5 . 2
Stem width: 10,00
Each leaf: 1 case(s)
Vd_thr_Vtix100 Stem-and-Leaf Plot for
admissions_and_covid= Covid-19 positive, not admitted to hospital
Frequency Stem & Leaf
7,00 1 . 6667889
2,00 2 . 14
4,00 2 . 5688
1,00 3 . 0
1,00 Extremes (>=46)
Stem width: 10,00
Each leaf: 1 case(s)
Vd_thr_Vtix100 Stem-and-Leaf Plot for
admissions_and_covid= Covid-19 negative, admitted to hospital
Frequency Stem & Leaf
1,00 0 . 6
,00 1 .
3,00 2 . 224
9,00 3 . 002333568
4,00 4 . 1289
3,00 5 . 137
2,00 6 . 04
Stem width: 10,00
Each leaf: 1 case(s)
Vd_thr_Vtix100 Stem-and-Leaf Plot for
admissions_and_covid= Covid-19 positive, admitted to hospital
Frequency Stem & Leaf
4,00 1 . 5888
1,00 2 . 2
5,00 2 . 55689
4,00 3 . 2234
6,00 3 . 556778
9,00 4 . 012222334
2,00 4 . 69
1,00 5 . 3
1,00 5 . 7
2,00 6 . 13
1,00 6 . 5
Stem width: 10,00
Each leaf: 1 case(s)
*Nonparametric Tests: Independent Samples.
NPTESTS
/INDEPENDENT TEST (median_RR median_MV_calc median_RSBI_calc median_VTI medianvti_thr_ideal_vti median_PIF median_PEF median_NIP median_PEP median_EtCO2 median_VD_calc Vd_thr_Vtix100) GROUP (admissions_and_covid)
/MISSING SCOPE=ANALYSIS USERMISSING=EXCLUDE
/CRITERIA ALPHA=0.05 CILEVEL=95.
Nonparametric Tests
Notes
Output Created		30-APR-2021 14:55:16
Comments
Input	Data	C:\Users\johma821\Desktop\Covidflux\Sammanställd data\covidflux_20210322 skarp analys.sav
	Active Dataset	DataSet1
	Filter	<none>
	Weight	<none>
	Split File	<none>
	N of Rows in Working Data File	95
Syntax		NPTESTS /INDEPENDENT TEST (median_RR median_MV_calc median_RSBI_calc median_VTI medianvti_thr_ideal_vti median_PIF median_PEF median_NIP median_PEP median_EtCO2 median_VD_calc Vd_thr_Vtix100) GROUP (admissions_and_covid) /MISSING SCOPE=ANALYSIS USERMISSING=EXCLUDE /CRITERIA ALPHA=0.05 CILEVEL=95.
Resources	Processor Time	00:00:02,56
	Elapsed Time	00:00:02,53
Hypothesis Test Summary
	Null Hypothesis	Test	Sig.a,b	Decision
1	The distribution of median_RR is the same across categories of admissions_and_covid.	Independent-Samples Kruskal-Wallis Test	4.97822e-06	Reject the null hypothesis.
2	The distribution of median_MV_calc is the same across categories of admissions_and_covid.	Independent-Samples Kruskal-Wallis Test	0.353484	Retain the null hypothesis.
3	The distribution of median_RSBI_calc is the same across categories of admissions_and_covid.	Independent-Samples Kruskal-Wallis Test	0.000228245	Reject the null hypothesis.
4	The distribution of median_VTI is the same across categories of admissions_and_covid.	Independent-Samples Kruskal-Wallis Test	0.0102316	Reject the null hypothesis.
5	The distribution of medianvti_thr_ideal_vti is the same across categories of admissions_and_covid.	Independent-Samples Kruskal-Wallis Test	0.000812062	Reject the null hypothesis.
6	The distribution of median_PIF is the same across categories of admissions_and_covid.	Independent-Samples Kruskal-Wallis Test	0.452524	Retain the null hypothesis.
7	The distribution of median_PEF is the same across categories of admissions_and_covid.	Independent-Samples Kruskal-Wallis Test	0.906657	Retain the null hypothesis.
8	The distribution of median_NIP is the same across categories of admissions_and_covid.	Independent-Samples Kruskal-Wallis Test	0.153648	Retain the null hypothesis.
9	The distribution of median_PEP is the same across categories of admissions_and_covid.	Independent-Samples Kruskal-Wallis Test	0.683145	Retain the null hypothesis.
10	The distribution of median_EtCO2 is the same across categories of admissions_and_covid.	Independent-Samples Kruskal-Wallis Test	0.247545	Retain the null hypothesis.
11	The distribution of median_VD_calc is the same across categories of admissions_and_covid.	Independent-Samples Kruskal-Wallis Test	0.537066	Retain the null hypothesis.
12	The distribution of Vd_thr_Vtix100 is the same across categories of admissions_and_covid.	Independent-Samples Kruskal-Wallis Test	3.48202e-05	Reject the null hypothesis.
a. The significance level is ,050.
b. Asymptotic significance is displayed.
Independent-Samples Kruskal-Wallis Test
median_RR across admissions_and_covid
Independent-Samples Kruskal-Wallis Test Summary
Total N	95
Test Statistic	27,347a
Degree Of Freedom	3
Asymptotic Sig.(2-sided test)	4.97822e-06
a. The test statistic is adjusted for ties.
Pairwise Comparisons of admissions_and_covid
Sample 1-Sample 2	Test Statistic	Std. Error	Std. Test Statistic	Sig.	Adj. Sig.a
Covid-19 positive, not admitted to hospital-Covid-19 negative, not admitted to hospital	8.89319	9.19488	0.967189	0.333449	1
Covid-19 positive, not admitted to hospital-Covid-19 negative, admitted to hospital	-32.8657	8.80922	-3.73083	0.000190849	0.00114509
Covid-19 positive, not admitted to hospital-Covid-19 positive, admitted to hospital	-35.6242	8.1051	-4.39528	1.1063e-05	6.63778e-05
Covid-19 negative, not admitted to hospital-Covid-19 negative, admitted to hospital	-23.9725	8.53847	-2.80759	0.00499134	0.029948
Covid-19 negative, not admitted to hospital-Covid-19 positive, admitted to hospital	-26.731	7.80997	-3.42268	0.00062008	0.00372048
Covid-19 negative, admitted to hospital-Covid-19 positive, admitted to hospital	-2.75845	7.35202	-0.375197	0.707514	1
Each row tests the null hypothesis that the Sample 1 and Sample 2 distributions are the same. Asymptotic significances (2-sided tests) are displayed. The significance level is ,050.
a. Significance values have been adjusted by the Bonferroni correction for multiple tests.
median_MV_calc across admissions_and_covid
Independent-Samples Kruskal-Wallis Test Summary
Total N	95
Test Statistic	3,258a,b
Degree Of Freedom	3
Asymptotic Sig.(2-sided test)	0.353484
a. The test statistic is adjusted for ties.
b. Multiple comparisons are not performed because the overall test does not show significant differences across samples.
median_RSBI_calc across admissions_and_covid
Independent-Samples Kruskal-Wallis Test Summary
Total N	95
Test Statistic	19,379a
Degree Of Freedom	3
Asymptotic Sig.(2-sided test)	0.000228245
a. The test statistic is adjusted for ties.
Pairwise Comparisons of admissions_and_covid
Sample 1-Sample 2	Test Statistic	Std. Error	Std. Test Statistic	Sig.	Adj. Sig.a
Covid-19 negative, not admitted to hospital-Covid-19 positive, not admitted to hospital	-2.18266	9.20358	-0.237154	0.812538	1
Covid-19 negative, not admitted to hospital-Covid-19 negative, admitted to hospital	-26.5995	8.54655	-3.11231	0.00185627	0.0111376
Covid-19 negative, not admitted to hospital-Covid-19 positive, admitted to hospital	-26.6974	7.81736	-3.41514	0.000637495	0.00382497
Covid-19 positive, not admitted to hospital-Covid-19 negative, admitted to hospital	-24.4169	8.81756	-2.76912	0.0056208	0.0337248
Covid-19 positive, not admitted to hospital-Covid-19 positive, admitted to hospital	-24.5147	8.11277	-3.02174	0.00251323	0.0150794
Covid-19 negative, admitted to hospital-Covid-19 positive, admitted to hospital	-0.0978261	7.35898	-0.0132934	0.989394	1
Each row tests the null hypothesis that the Sample 1 and Sample 2 distributions are the same. Asymptotic significances (2-sided tests) are displayed. The significance level is ,050.
a. Significance values have been adjusted by the Bonferroni correction for multiple tests.
median_VTI across admissions_and_covid
Independent-Samples Kruskal-Wallis Test Summary
Total N	95
Test Statistic	11,295a
Degree Of Freedom	3
Asymptotic Sig.(2-sided test)	0.0102316
a. The test statistic is adjusted for ties.
Pairwise Comparisons of admissions_and_covid
Sample 1-Sample 2	Test Statistic	Std. Error	Std. Test Statistic	Sig.	Adj. Sig.a
Covid-19 negative, admitted to hospital-Covid-19 positive, admitted to hospital	-2.76449	7.35895	-0.375664	0.707167	1
Covid-19 negative, admitted to hospital-Covid-19 positive, not admitted to hospital	16.6714	8.81753	1.89071	0.0586636	0.351982
Covid-19 negative, admitted to hospital-Covid-19 negative, not admitted to hospital	24.0847	8.54652	2.81807	0.00483136	0.0289881
Covid-19 positive, admitted to hospital-Covid-19 positive, not admitted to hospital	13.9069	8.11274	1.7142	0.0864919	0.518951
Covid-19 positive, admitted to hospital-Covid-19 negative, not admitted to hospital	21.3202	7.81733	2.7273	0.00638558	0.0383135
Covid-19 positive, not admitted to hospital-Covid-19 negative, not admitted to hospital	7.41331	9.20355	0.805484	0.42054	1
Each row tests the null hypothesis that the Sample 1 and Sample 2 distributions are the same. Asymptotic significances (2-sided tests) are displayed. The significance level is ,050.
a. Significance values have been adjusted by the Bonferroni correction for multiple tests.
medianvti_thr_ideal_vti across admissions_and_covid
Independent-Samples Kruskal-Wallis Test Summary
Total N	94
Test Statistic	16,707a
Degree Of Freedom	3
Asymptotic Sig.(2-sided test)	0.000812062
a. The test statistic is adjusted for ties.
Pairwise Comparisons of admissions_and_covid
Sample 1-Sample 2	Test Statistic	Std. Error	Std. Test Statistic	Sig.	Adj. Sig.a
Covid-19 negative, admitted to hospital-Covid-19 positive, admitted to hospital	-1.69444	7.28192	-0.232692	0.816001	1
Covid-19 negative, admitted to hospital-Covid-19 positive, not admitted to hospital	18.1765	8.72523	2.08321	0.0372322	0.223393
Covid-19 negative, admitted to hospital-Covid-19 negative, not admitted to hospital	29.0556	8.58473	3.38456	0.000712922	0.00427753
Covid-19 positive, admitted to hospital-Covid-19 positive, not admitted to hospital	16.482	8.02781	2.05311	0.0400614	0.240369
Covid-19 positive, admitted to hospital-Covid-19 negative, not admitted to hospital	27.3611	7.87489	3.47448	0.000511853	0.00307112
Covid-19 positive, not admitted to hospital-Covid-19 negative, not admitted to hospital	10.8791	9.22589	1.17919	0.238322	1
Each row tests the null hypothesis that the Sample 1 and Sample 2 distributions are the same. Asymptotic significances (2-sided tests) are displayed. The significance level is ,050.
a. Significance values have been adjusted by the Bonferroni correction for multiple tests.
median_PIF across admissions_and_covid
Independent-Samples Kruskal-Wallis Test Summary
Total N	95
Test Statistic	2,628a,b
Degree Of Freedom	3
Asymptotic Sig.(2-sided test)	0.452524
a. The test statistic is adjusted for ties.
b. Multiple comparisons are not performed because the overall test does not show significant differences across samples.
median_PEF across admissions_and_covid
Independent-Samples Kruskal-Wallis Test Summary
Total N	95
Test Statistic	,555a,b
Degree Of Freedom	3
Asymptotic Sig.(2-sided test)	0.906657
a. The test statistic is adjusted for ties.
b. Multiple comparisons are not performed because the overall test does not show significant differences across samples.
median_NIP across admissions_and_covid
Independent-Samples Kruskal-Wallis Test Summary
Total N	95
Test Statistic	5,261a,b
Degree Of Freedom	3
Asymptotic Sig.(2-sided test)	0.153648
a. The test statistic is adjusted for ties.
b. Multiple comparisons are not performed because the overall test does not show significant differences across samples.
median_PEP across admissions_and_covid
Independent-Samples Kruskal-Wallis Test Summary
Total N	95
Test Statistic	1,496a,b
Degree Of Freedom	3
Asymptotic Sig.(2-sided test)	0.683145
a. The test statistic is adjusted for ties.
b. Multiple comparisons are not performed because the overall test does not show significant differences across samples.
median_EtCO2 across admissions_and_covid
Independent-Samples Kruskal-Wallis Test Summary
Total N	93
Test Statistic	4,132a,b
Degree Of Freedom	3
Asymptotic Sig.(2-sided test)	0.247545
a. The test statistic is adjusted for ties.
b. Multiple comparisons are not performed because the overall test does not show significant differences across samples.
median_VD_calc across admissions_and_covid
Independent-Samples Kruskal-Wallis Test Summary
Total N	93
Test Statistic	2,174a,b
Degree Of Freedom	3
Asymptotic Sig.(2-sided test)	0.537066
a. The test statistic is adjusted for ties.
b. Multiple comparisons are not performed because the overall test does not show significant differences across samples.
Vd_thr_Vtix100 across admissions_and_covid
Independent-Samples Kruskal-Wallis Test Summary
Total N	92
Test Statistic	23,309a
Degree Of Freedom	3
Asymptotic Sig.(2-sided test)	3.48202e-05
a. The test statistic is adjusted for ties.
Pairwise Comparisons of admissions_and_covid
Sample 1-Sample 2	Test Statistic	Std. Error	Std. Test Statistic	Sig.	Adj. Sig.a
Covid-19 positive, not admitted to hospital-Covid-19 negative, not admitted to hospital	4.22807	9.22278	0.458438	0.646638	1
Covid-19 positive, not admitted to hospital-Covid-19 positive, admitted to hospital	-29.7778	8.20603	-3.62877	0.000284776	0.00170866
Covid-19 positive, not admitted to hospital-Covid-19 negative, admitted to hospital	-30.5606	8.94105	-3.41801	0.000630808	0.00378485
Covid-19 negative, not admitted to hospital-Covid-19 positive, admitted to hospital	-25.5497	7.57178	-3.37433	0.000739949	0.0044397
Covid-19 negative, not admitted to hospital-Covid-19 negative, admitted to hospital	-26.3325	8.36274	-3.14879	0.00163946	0.00983677
Covid-19 positive, admitted to hospital-Covid-19 negative, admitted to hospital	0.782828	7.22597	0.108335	0.91373	1
Each row tests the null hypothesis that the Sample 1 and Sample 2 distributions are the same. Asymptotic significances (2-sided tests) are displayed. The significance level is ,050.
a. Significance values have been adjusted by the Bonferroni correction for multiple tests.
