# Supplementary material for: Physiological respiratory parameters in pre-hospital patients with suspected COVID-19: A prospective cohort study
Source: PLoS One. 2021 Sep 2;16(9):e0257018. doi: 10.1371/journal.pone.0257018 (PMC8412304; doi:10.1371/journal.pone.0257018)
Supplement: S6 Dataset — (XLSX) [file pone.0257018.s006.xlsx]

## Sheet: Blad1
LOGISTIC REGRESSION VARIABLES admitted_to_hospital_E1_C1_
/METHOD=ENTER Age_E1_C1_
/PRINT=CI(95)
/CRITERIA=PIN(0.05) POUT(0.10) ITERATE(20) CUT(0.5).
Logistic Regression
Notes
Output Created		30-APR-2021 14:57:20
Comments
Input	Data	C:\Users\johma821\Desktop\Covidflux\Sammanställd data\covidflux_20210322 skarp analys.sav
	Active Dataset	DataSet1
	Filter	<none>
	Weight	<none>
	Split File	<none>
	N of Rows in Working Data File	95
Missing Value Handling	Definition of Missing	User-defined missing values are treated as missing
Syntax		LOGISTIC REGRESSION VARIABLES admitted_to_hospital_E1_C1_ /METHOD=ENTER Age_E1_C1_ /PRINT=CI(95) /CRITERIA=PIN(0.05) POUT(0.10) ITERATE(20) CUT(0.5).
Resources	Processor Time	00:00:00,02
	Elapsed Time	00:00:00,01
Case Processing Summary
Unweighted Casesa		N	Percent
Selected Cases	Included in Analysis	95	100
	Missing Cases	0	0
	Total	95	100
Unselected Cases		0	0
Total		95	100
a. If weight is in effect, see classification table for the total number of cases.
Dependent Variable Encoding
Original Value	Internal Value
0	0
1	1
Block 0: Beginning Block
Classification Tablea,b
Observed			Predicted
			admitted_to_hospital_E1_C1_		Percentage Correct
			0	1
Step 0	admitted_to_hospital_E1_C1_	0	0	36	0
		1	0	59	100
	Overall Percentage				62.1053
a. Constant is included in the model.
b. The cut value is ,500
Variables in the Equation
		B	S.E.	Wald	df	Sig.	Exp(B)
Step 0	Constant	0.494019	0.211487	5.45654	1	0.0194952	1.63889
Variables not in the Equation
			Score	df	Sig.
Step 0	Variables	Age_E1_C1_	17.4194	1	2.99756e-05
	Overall Statistics		17.4194	1	2.99756e-05
Block 1: Method = Enter
Omnibus Tests of Model Coefficients
		Chi-square	df	Sig.
Step 1	Step	18.9682	1	1.32917e-05
	Block	18.9682	1	1.32917e-05
	Model	18.9682	1	1.32917e-05
Model Summary
Step	-2 Log likelihood	Cox & Snell R Square	Nagelkerke R Square
1	107,106a	0.180995	0.246335
a. Estimation terminated at iteration number 4 because parameter estimates changed by less than ,001.
Classification Tablea
Observed			Predicted
			admitted_to_hospital_E1_C1_		Percentage Correct
			0	1
Step 1	admitted_to_hospital_E1_C1_	0	21	15	58.3333
		1	12	47	79.661
	Overall Percentage				71.5789
a. The cut value is ,500
Variables in the Equation
		B	S.E.	Wald	df	Sig.	Exp(B)	95% C.I.for EXP(B)
								Lower	Upper
Step 1a	Age_E1_C1_	0.0534442	0.0138745	14.8377	1	0.000117169	1.0549	1.0266	1.08398
	Constant	-2.40823	0.753606	10.2119	1	0.00139538	0.0899746
a. Variable(s) entered on step 1: Age_E1_C1_.
LOGISTIC REGRESSION VARIABLES admitted_to_hospital_E1_C1_
/METHOD=ENTER Sex_E1_C1_
/PRINT=CI(95)
/CRITERIA=PIN(0.05) POUT(0.10) ITERATE(20) CUT(0.5).
Logistic Regression
Notes
Output Created		30-APR-2021 14:57:27
Comments
Input	Data	C:\Users\johma821\Desktop\Covidflux\Sammanställd data\covidflux_20210322 skarp analys.sav
	Active Dataset	DataSet1
	Filter	<none>
	Weight	<none>
	Split File	<none>
	N of Rows in Working Data File	95
Missing Value Handling	Definition of Missing	User-defined missing values are treated as missing
Syntax		LOGISTIC REGRESSION VARIABLES admitted_to_hospital_E1_C1_ /METHOD=ENTER Sex_E1_C1_ /PRINT=CI(95) /CRITERIA=PIN(0.05) POUT(0.10) ITERATE(20) CUT(0.5).
Resources	Processor Time	00:00:00,02
	Elapsed Time	00:00:00,01
Case Processing Summary
Unweighted Casesa		N	Percent
Selected Cases	Included in Analysis	95	100
	Missing Cases	0	0
	Total	95	100
Unselected Cases		0	0
Total		95	100
a. If weight is in effect, see classification table for the total number of cases.
Dependent Variable Encoding
Original Value	Internal Value
0	0
1	1
Block 0: Beginning Block
Classification Tablea,b
Observed			Predicted
			admitted_to_hospital_E1_C1_		Percentage Correct
			0	1
Step 0	admitted_to_hospital_E1_C1_	0	0	36	0
		1	0	59	100
	Overall Percentage				62.1053
a. Constant is included in the model.
b. The cut value is ,500
Variables in the Equation
		B	S.E.	Wald	df	Sig.	Exp(B)
Step 0	Constant	0.494019	0.211487	5.45654	1	0.0194952	1.63889
Variables not in the Equation
			Score	df	Sig.
Step 0	Variables	Sex_E1_C1_	6.85464	1	0.00884114
	Overall Statistics		6.85464	1	0.00884114
Block 1: Method = Enter
Omnibus Tests of Model Coefficients
		Chi-square	df	Sig.
Step 1	Step	6.9551	1	0.00835808
	Block	6.9551	1	0.00835808
	Model	6.9551	1	0.00835808
Model Summary
Step	-2 Log likelihood	Cox & Snell R Square	Nagelkerke R Square
1	119,119a	0.0705958	0.096081
a. Estimation terminated at iteration number 4 because parameter estimates changed by less than ,001.
Classification Tablea
Observed			Predicted
			admitted_to_hospital_E1_C1_		Percentage Correct
			0	1
Step 1	admitted_to_hospital_E1_C1_	0	24	12	66.6667
		1	23	36	61.0169
	Overall Percentage				63.1579
a. The cut value is ,500
Variables in the Equation
		B	S.E.	Wald	df	Sig.	Exp(B)	95% C.I.for EXP(B)
								Lower	Upper
Step 1a	Sex_E1_C1_	1.14117	0.443008	6.63558	1	0.00999615	3.13043	1.31376	7.45922
	Constant	-0.0425596	0.291796	0.0212734	1	0.884037	0.958333
a. Variable(s) entered on step 1: Sex_E1_C1_.
LOGISTIC REGRESSION VARIABLES admitted_to_hospital_E1_C1_
/METHOD=ENTER bmi_E1_C1_
/PRINT=CI(95)
/CRITERIA=PIN(0.05) POUT(0.10) ITERATE(20) CUT(0.5).
Logistic Regression
Notes
Output Created		30-APR-2021 14:57:37
Comments
Input	Data	C:\Users\johma821\Desktop\Covidflux\Sammanställd data\covidflux_20210322 skarp analys.sav
	Active Dataset	DataSet1
	Filter	<none>
	Weight	<none>
	Split File	<none>
	N of Rows in Working Data File	95
Missing Value Handling	Definition of Missing	User-defined missing values are treated as missing
Syntax		LOGISTIC REGRESSION VARIABLES admitted_to_hospital_E1_C1_ /METHOD=ENTER bmi_E1_C1_ /PRINT=CI(95) /CRITERIA=PIN(0.05) POUT(0.10) ITERATE(20) CUT(0.5).
Resources	Processor Time	00:00:00,02
	Elapsed Time	00:00:00,01
Case Processing Summary
Unweighted Casesa		N	Percent
Selected Cases	Included in Analysis	93	97.8947
	Missing Cases	2	2.10526
	Total	95	100
Unselected Cases		0	0
Total		95	100
a. If weight is in effect, see classification table for the total number of cases.
Dependent Variable Encoding
Original Value	Internal Value
0	0
1	1
Block 0: Beginning Block
Classification Tablea,b
Observed			Predicted
			admitted_to_hospital_E1_C1_		Percentage Correct
			0	1
Step 0	admitted_to_hospital_E1_C1_	0	0	34	0
		1	0	59	100
	Overall Percentage				63.4409
a. Constant is included in the model.
b. The cut value is ,500
Variables in the Equation
		B	S.E.	Wald	df	Sig.	Exp(B)
Step 0	Constant	0.551177	0.215316	6.55285	1	0.0104716	1.73529
Variables not in the Equation
			Score	df	Sig.
Step 0	Variables	bmi_E1_C1_	0.0112303	1	0.915604
	Overall Statistics		0.0112303	1	0.915604
Block 1: Method = Enter
Omnibus Tests of Model Coefficients
		Chi-square	df	Sig.
Step 1	Step	0.0112561	1	0.915507
	Block	0.0112561	1	0.915507
	Model	0.0112561	1	0.915507
Model Summary
Step	-2 Log likelihood	Cox & Snell R Square	Nagelkerke R Square
1	122,110a	0.000121026	0.000165557
a. Estimation terminated at iteration number 3 because parameter estimates changed by less than ,001.
Classification Tablea
Observed			Predicted
			admitted_to_hospital_E1_C1_		Percentage Correct
			0	1
Step 1	admitted_to_hospital_E1_C1_	0	0	34	0
		1	0	59	100
	Overall Percentage				63.4409
a. The cut value is ,500
Variables in the Equation
		B	S.E.	Wald	df	Sig.	Exp(B)	95% C.I.for EXP(B)
								Lower	Upper
Step 1a	bmi_E1_C1_	0.00350791	0.0331047	0.0112284	1	0.915611	1.00351	0.94047	1.07078
	Constant	0.451892	0.960726	0.221243	1	0.638094	1.57128
a. Variable(s) entered on step 1: bmi_E1_C1_.
LOGISTIC REGRESSION VARIABLES admitted_to_hospital_E1_C1_
/METHOD=ENTER riskfactors_category
/PRINT=CI(95)
/CRITERIA=PIN(0.05) POUT(0.10) ITERATE(20) CUT(0.5).
Logistic Regression
Notes
Output Created		30-APR-2021 14:57:50
Comments
Input	Data	C:\Users\johma821\Desktop\Covidflux\Sammanställd data\covidflux_20210322 skarp analys.sav
	Active Dataset	DataSet1
	Filter	<none>
	Weight	<none>
	Split File	<none>
	N of Rows in Working Data File	95
Missing Value Handling	Definition of Missing	User-defined missing values are treated as missing
Syntax		LOGISTIC REGRESSION VARIABLES admitted_to_hospital_E1_C1_ /METHOD=ENTER riskfactors_category /PRINT=CI(95) /CRITERIA=PIN(0.05) POUT(0.10) ITERATE(20) CUT(0.5).
Resources	Processor Time	00:00:00,00
	Elapsed Time	00:00:00,01
Case Processing Summary
Unweighted Casesa		N	Percent
Selected Cases	Included in Analysis	95	100
	Missing Cases	0	0
	Total	95	100
Unselected Cases		0	0
Total		95	100
a. If weight is in effect, see classification table for the total number of cases.
Dependent Variable Encoding
Original Value	Internal Value
0	0
1	1
Block 0: Beginning Block
Classification Tablea,b
Observed			Predicted
			admitted_to_hospital_E1_C1_		Percentage Correct
			0	1
Step 0	admitted_to_hospital_E1_C1_	0	0	36	0
		1	0	59	100
	Overall Percentage				62.1053
a. Constant is included in the model.
b. The cut value is ,500
Variables in the Equation
		B	S.E.	Wald	df	Sig.	Exp(B)
Step 0	Constant	0.494019	0.211487	5.45654	1	0.0194952	1.63889
Variables not in the Equation
			Score	df	Sig.
Step 0	Variables	riskfactors_category	9.36137	1	0.00221606
	Overall Statistics		9.36137	1	0.00221606
Block 1: Method = Enter
Omnibus Tests of Model Coefficients
		Chi-square	df	Sig.
Step 1	Step	9.88039	1	0.00167049
	Block	9.88039	1	0.00167049
	Model	9.88039	1	0.00167049
Model Summary
Step	-2 Log likelihood	Cox & Snell R Square	Nagelkerke R Square
1	116,193a	0.0987784	0.134438
a. Estimation terminated at iteration number 4 because parameter estimates changed by less than ,001.
Classification Tablea
Observed			Predicted
			admitted_to_hospital_E1_C1_		Percentage Correct
			0	1
Step 1	admitted_to_hospital_E1_C1_	0	23	13	63.8889
		1	20	39	66.1017
	Overall Percentage				65.2632
a. The cut value is ,500
Variables in the Equation
		B	S.E.	Wald	df	Sig.	Exp(B)	95% C.I.for EXP(B)
								Lower	Upper
Step 1a	riskfactors_category	0.877047	0.297332	8.70087	1	0.00318059	2.40379	1.34217	4.30513
	Constant	-1.0146	0.534364	3.60509	1	0.0576028	0.362547
a. Variable(s) entered on step 1: riskfactors_category.
LOGISTIC REGRESSION VARIABLES admitted_to_hospital_E1_C1_
/METHOD=ENTER covid_positive_E1_C1_
/PRINT=CI(95)
/CRITERIA=PIN(0.05) POUT(0.10) ITERATE(20) CUT(0.5).
Logistic Regression
Notes
Output Created		30-APR-2021 14:58:08
Comments
Input	Data	C:\Users\johma821\Desktop\Covidflux\Sammanställd data\covidflux_20210322 skarp analys.sav
	Active Dataset	DataSet1
	Filter	<none>
	Weight	<none>
	Split File	<none>
	N of Rows in Working Data File	95
Missing Value Handling	Definition of Missing	User-defined missing values are treated as missing
Syntax		LOGISTIC REGRESSION VARIABLES admitted_to_hospital_E1_C1_ /METHOD=ENTER covid_positive_E1_C1_ /PRINT=CI(95) /CRITERIA=PIN(0.05) POUT(0.10) ITERATE(20) CUT(0.5).
Resources	Processor Time	00:00:00,03
	Elapsed Time	00:00:00,01
Case Processing Summary
Unweighted Casesa		N	Percent
Selected Cases	Included in Analysis	95	100
	Missing Cases	0	0
	Total	95	100
Unselected Cases		0	0
Total		95	100
a. If weight is in effect, see classification table for the total number of cases.
Dependent Variable Encoding
Original Value	Internal Value
0	0
1	1
Block 0: Beginning Block
Classification Tablea,b
Observed			Predicted
			admitted_to_hospital_E1_C1_		Percentage Correct
			0	1
Step 0	admitted_to_hospital_E1_C1_	0	0	36	0
		1	0	59	100
	Overall Percentage				62.1053
a. Constant is included in the model.
b. The cut value is ,500
Variables in the Equation
		B	S.E.	Wald	df	Sig.	Exp(B)
Step 0	Constant	0.494019	0.211487	5.45654	1	0.0194952	1.63889
Variables not in the Equation
			Score	df	Sig.
Step 0	Variables	covid_positive_E1_C1_	1.72496	1	0.189056
	Overall Statistics		1.72496	1	0.189056
Block 1: Method = Enter
Omnibus Tests of Model Coefficients
		Chi-square	df	Sig.
Step 1	Step	1.72267	1	0.18935
	Block	1.72267	1	0.18935
	Model	1.72267	1	0.18935
Model Summary
Step	-2 Log likelihood	Cox & Snell R Square	Nagelkerke R Square
1	124,351a	0.0179699	0.0244571
a. Estimation terminated at iteration number 3 because parameter estimates changed by less than ,001.
Classification Tablea
Observed			Predicted
			admitted_to_hospital_E1_C1_		Percentage Correct
			0	1
Step 1	admitted_to_hospital_E1_C1_	0	0	36	0
		1	0	59	100
	Overall Percentage				62.1053
a. The cut value is ,500
Variables in the Equation
		B	S.E.	Wald	df	Sig.	Exp(B)	95% C.I.for EXP(B)
								Lower	Upper
Step 1a	covid_positive_E1_C1_	0.55925	0.427447	1.71178	1	0.190755	1.74936	0.756895	4.04318
	Constant	0.191055	0.310016	0.379796	1	0.537713	1.21053
a. Variable(s) entered on step 1: covid_positive_E1_C1_.
LOGISTIC REGRESSION VARIABLES admitted_to_hospital_E1_C1_
/METHOD=ENTER median_RR
/PRINT=CI(95)
/CRITERIA=PIN(0.05) POUT(0.10) ITERATE(20) CUT(0.5).
Logistic Regression
Notes
Output Created		30-APR-2021 14:58:33
Comments
Input	Data	C:\Users\johma821\Desktop\Covidflux\Sammanställd data\covidflux_20210322 skarp analys.sav
	Active Dataset	DataSet1
	Filter	<none>
	Weight	<none>
	Split File	<none>
	N of Rows in Working Data File	95
Missing Value Handling	Definition of Missing	User-defined missing values are treated as missing
Syntax		LOGISTIC REGRESSION VARIABLES admitted_to_hospital_E1_C1_ /METHOD=ENTER median_RR /PRINT=CI(95) /CRITERIA=PIN(0.05) POUT(0.10) ITERATE(20) CUT(0.5).
Resources	Processor Time	00:00:00,00
	Elapsed Time	00:00:00,00
Case Processing Summary
Unweighted Casesa		N	Percent
Selected Cases	Included in Analysis	95	100
	Missing Cases	0	0
	Total	95	100
Unselected Cases		0	0
Total		95	100
a. If weight is in effect, see classification table for the total number of cases.
Dependent Variable Encoding
Original Value	Internal Value
0	0
1	1
Block 0: Beginning Block
Classification Tablea,b
Observed			Predicted
			admitted_to_hospital_E1_C1_		Percentage Correct
			0	1
Step 0	admitted_to_hospital_E1_C1_	0	0	36	0
		1	0	59	100
	Overall Percentage				62.1053
a. Constant is included in the model.
b. The cut value is ,500
Variables in the Equation
		B	S.E.	Wald	df	Sig.	Exp(B)
Step 0	Constant	0.494019	0.211487	5.45654	1	0.0194952	1.63889
Variables not in the Equation
			Score	df	Sig.
Step 0	Variables	median_RR	23.4668	1	1.27085e-06
	Overall Statistics		23.4668	1	1.27085e-06
Block 1: Method = Enter
Omnibus Tests of Model Coefficients
		Chi-square	df	Sig.
Step 1	Step	30.1676	1	3.96275e-08
	Block	30.1676	1	3.96275e-08
	Model	30.1676	1	3.96275e-08
Model Summary
Step	-2 Log likelihood	Cox & Snell R Square	Nagelkerke R Square
1	95,906a	0.272072	0.370291
a. Estimation terminated at iteration number 5 because parameter estimates changed by less than ,001.
Classification Tablea
Observed			Predicted
			admitted_to_hospital_E1_C1_		Percentage Correct
			0	1
Step 1	admitted_to_hospital_E1_C1_	0	24	12	66.6667
		1	11	48	81.3559
	Overall Percentage				75.7895
a. The cut value is ,500
Variables in the Equation
		B	S.E.	Wald	df	Sig.	Exp(B)	95% C.I.for EXP(B)
								Lower	Upper
Step 1a	median_RR	0.176206	0.0413701	18.1413	1	2.05102e-05	1.19268	1.09979	1.29342
	Constant	-2.92736	0.790474	13.7144	1	0.000212812	0.0535381
a. Variable(s) entered on step 1: median_RR.
LOGISTIC REGRESSION VARIABLES admitted_to_hospital_E1_C1_
/METHOD=ENTER median_MV_calc
/PRINT=CI(95)
/CRITERIA=PIN(0.05) POUT(0.10) ITERATE(20) CUT(0.5).
Logistic Regression
Notes
Output Created		30-APR-2021 14:58:53
Comments
Input	Data	C:\Users\johma821\Desktop\Covidflux\Sammanställd data\covidflux_20210322 skarp analys.sav
	Active Dataset	DataSet1
	Filter	<none>
	Weight	<none>
	Split File	<none>
	N of Rows in Working Data File	95
Missing Value Handling	Definition of Missing	User-defined missing values are treated as missing
Syntax		LOGISTIC REGRESSION VARIABLES admitted_to_hospital_E1_C1_ /METHOD=ENTER median_MV_calc /PRINT=CI(95) /CRITERIA=PIN(0.05) POUT(0.10) ITERATE(20) CUT(0.5).
Resources	Processor Time	00:00:00,03
	Elapsed Time	00:00:00,01
Case Processing Summary
Unweighted Casesa		N	Percent
Selected Cases	Included in Analysis	95	100
	Missing Cases	0	0
	Total	95	100
Unselected Cases		0	0
Total		95	100
a. If weight is in effect, see classification table for the total number of cases.
Dependent Variable Encoding
Original Value	Internal Value
0	0
1	1
Block 0: Beginning Block
Classification Tablea,b
Observed			Predicted
			admitted_to_hospital_E1_C1_		Percentage Correct
			0	1
Step 0	admitted_to_hospital_E1_C1_	0	0	36	0
		1	0	59	100
	Overall Percentage				62.1053
a. Constant is included in the model.
b. The cut value is ,500
Variables in the Equation
		B	S.E.	Wald	df	Sig.	Exp(B)
Step 0	Constant	0.494019	0.211487	5.45654	1	0.0194952	1.63889
Variables not in the Equation
			Score	df	Sig.
Step 0	Variables	median_MV_calc	0.0137898	1	0.906519
	Overall Statistics		0.0137898	1	0.906519
Block 1: Method = Enter
Omnibus Tests of Model Coefficients
		Chi-square	df	Sig.
Step 1	Step	0.0137641	1	0.906606
	Block	0.0137641	1	0.906606
	Model	0.0137641	1	0.906606
Model Summary
Step	-2 Log likelihood	Cox & Snell R Square	Nagelkerke R Square
1	126,060a	0.000144875	0.000197175
a. Estimation terminated at iteration number 3 because parameter estimates changed by less than ,001.
Classification Tablea
Observed			Predicted
			admitted_to_hospital_E1_C1_		Percentage Correct
			0	1
Step 1	admitted_to_hospital_E1_C1_	0	0	36	0
		1	0	59	100
	Overall Percentage				62.1053
a. The cut value is ,500
Variables in the Equation
		B	S.E.	Wald	df	Sig.	Exp(B)	95% C.I.for EXP(B)
								Lower	Upper
Step 1a	median_MV_calc	-0.00348481	0.0296785	0.0137872	1	0.906528	0.996521	0.940209	1.05621
	Constant	0.540859	0.452061	1.43144	1	0.231529	1.71748
a. Variable(s) entered on step 1: median_MV_calc.
LOGISTIC REGRESSION VARIABLES admitted_to_hospital_E1_C1_
/METHOD=ENTER median_RSBI_calc
/PRINT=CI(95)
/CRITERIA=PIN(0.05) POUT(0.10) ITERATE(20) CUT(0.5).
Logistic Regression
Notes
Output Created		30-APR-2021 14:59:02
Comments
Input	Data	C:\Users\johma821\Desktop\Covidflux\Sammanställd data\covidflux_20210322 skarp analys.sav
	Active Dataset	DataSet1
	Filter	<none>
	Weight	<none>
	Split File	<none>
	N of Rows in Working Data File	95
Missing Value Handling	Definition of Missing	User-defined missing values are treated as missing
Syntax		LOGISTIC REGRESSION VARIABLES admitted_to_hospital_E1_C1_ /METHOD=ENTER median_RSBI_calc /PRINT=CI(95) /CRITERIA=PIN(0.05) POUT(0.10) ITERATE(20) CUT(0.5).
Resources	Processor Time	00:00:00,03
	Elapsed Time	00:00:00,01
Case Processing Summary
Unweighted Casesa		N	Percent
Selected Cases	Included in Analysis	95	100
	Missing Cases	0	0
	Total	95	100
Unselected Cases		0	0
Total		95	100
a. If weight is in effect, see classification table for the total number of cases.
Dependent Variable Encoding
Original Value	Internal Value
0	0
1	1
Block 0: Beginning Block
Classification Tablea,b
Observed			Predicted
			admitted_to_hospital_E1_C1_		Percentage Correct
			0	1
Step 0	admitted_to_hospital_E1_C1_	0	0	36	0
		1	0	59	100
	Overall Percentage				62.1053
a. Constant is included in the model.
b. The cut value is ,500
Variables in the Equation
		B	S.E.	Wald	df	Sig.	Exp(B)
Step 0	Constant	0.494019	0.211487	5.45654	1	0.0194952	1.63889
Variables not in the Equation
			Score	df	Sig.
Step 0	Variables	median_RSBI_calc	11.7829	1	0.000597788
	Overall Statistics		11.7829	1	0.000597788
Block 1: Method = Enter
Omnibus Tests of Model Coefficients
		Chi-square	df	Sig.
Step 1	Step	14.8891	1	0.000114018
	Block	14.8891	1	0.000114018
	Model	14.8891	1	0.000114018
Model Summary
Step	-2 Log likelihood	Cox & Snell R Square	Nagelkerke R Square
1	111,185a	0.145063	0.197431
a. Estimation terminated at iteration number 5 because parameter estimates changed by less than ,001.
Classification Tablea
Observed			Predicted
			admitted_to_hospital_E1_C1_		Percentage Correct
			0	1
Step 1	admitted_to_hospital_E1_C1_	0	22	14	61.1111
		1	10	49	83.0508
	Overall Percentage				74.7368
a. The cut value is ,500
Variables in the Equation
		B	S.E.	Wald	df	Sig.	Exp(B)	95% C.I.for EXP(B)
								Lower	Upper
Step 1a	median_RSBI_calc	0.025982	0.00829841	9.80294	1	0.00174233	1.02632	1.00976	1.04315
	Constant	-0.576181	0.368682	2.44238	1	0.118097	0.562041
a. Variable(s) entered on step 1: median_RSBI_calc.
LOGISTIC REGRESSION VARIABLES admitted_to_hospital_E1_C1_
/METHOD=ENTER median_VTI
/PRINT=CI(95)
/CRITERIA=PIN(0.05) POUT(0.10) ITERATE(20) CUT(0.5).
Logistic Regression
Notes
Output Created		30-APR-2021 14:59:17
Comments
Input	Data	C:\Users\johma821\Desktop\Covidflux\Sammanställd data\covidflux_20210322 skarp analys.sav
	Active Dataset	DataSet1
	Filter	<none>
	Weight	<none>
	Split File	<none>
	N of Rows in Working Data File	95
Missing Value Handling	Definition of Missing	User-defined missing values are treated as missing
Syntax		LOGISTIC REGRESSION VARIABLES admitted_to_hospital_E1_C1_ /METHOD=ENTER median_VTI /PRINT=CI(95) /CRITERIA=PIN(0.05) POUT(0.10) ITERATE(20) CUT(0.5).
Resources	Processor Time	00:00:00,02
	Elapsed Time	00:00:00,01
Case Processing Summary
Unweighted Casesa		N	Percent
Selected Cases	Included in Analysis	95	100
	Missing Cases	0	0
	Total	95	100
Unselected Cases		0	0
Total		95	100
a. If weight is in effect, see classification table for the total number of cases.
Dependent Variable Encoding
Original Value	Internal Value
0	0
1	1
Block 0: Beginning Block
Classification Tablea,b
Observed			Predicted
			admitted_to_hospital_E1_C1_		Percentage Correct
			0	1
Step 0	admitted_to_hospital_E1_C1_	0	0	36	0
		1	0	59	100
	Overall Percentage				62.1053
a. Constant is included in the model.
b. The cut value is ,500
Variables in the Equation
		B	S.E.	Wald	df	Sig.	Exp(B)
Step 0	Constant	0.494019	0.211487	5.45654	1	0.0194952	1.63889
Variables not in the Equation
			Score	df	Sig.
Step 0	Variables	median_VTI	9.95305	1	0.00160583
	Overall Statistics		9.95305	1	0.00160583
Block 1: Method = Enter
Omnibus Tests of Model Coefficients
		Chi-square	df	Sig.
Step 1	Step	9.99345	1	0.00157098
	Block	9.99345	1	0.00157098
	Model	9.99345	1	0.00157098
Model Summary
Step	-2 Log likelihood	Cox & Snell R Square	Nagelkerke R Square
1	116,080a	0.0998503	0.135896
a. Estimation terminated at iteration number 4 because parameter estimates changed by less than ,001.
Classification Tablea
Observed			Predicted
			admitted_to_hospital_E1_C1_		Percentage Correct
			0	1
Step 1	admitted_to_hospital_E1_C1_	0	12	24	33.3333
		1	7	52	88.1356
	Overall Percentage				67.3684
a. The cut value is ,500
Variables in the Equation
		B	S.E.	Wald	df	Sig.	Exp(B)	95% C.I.for EXP(B)
								Lower	Upper
Step 1a	median_VTI	-0.00137597	0.000465252	8.7467	1	0.00310163	0.998625	0.997715	0.999536
	Constant	1.54191	0.418758	13.5579	1	0.000231311	4.67353
a. Variable(s) entered on step 1: median_VTI.
LOGISTIC REGRESSION VARIABLES admitted_to_hospital_E1_C1_
/METHOD=ENTER medianvti_thr_ideal_vti
/PRINT=CI(95)
/CRITERIA=PIN(0.05) POUT(0.10) ITERATE(20) CUT(0.5).
Logistic Regression
Notes
Output Created		30-APR-2021 14:59:29
Comments
Input	Data	C:\Users\johma821\Desktop\Covidflux\Sammanställd data\covidflux_20210322 skarp analys.sav
	Active Dataset	DataSet1
	Filter	<none>
	Weight	<none>
	Split File	<none>
	N of Rows in Working Data File	95
Missing Value Handling	Definition of Missing	User-defined missing values are treated as missing
Syntax		LOGISTIC REGRESSION VARIABLES admitted_to_hospital_E1_C1_ /METHOD=ENTER medianvti_thr_ideal_vti /PRINT=CI(95) /CRITERIA=PIN(0.05) POUT(0.10) ITERATE(20) CUT(0.5).
Resources	Processor Time	00:00:00,02
	Elapsed Time	00:00:00,01
Case Processing Summary
Unweighted Casesa		N	Percent
Selected Cases	Included in Analysis	94	98.9474
	Missing Cases	1	1.05263
	Total	95	100
Unselected Cases		0	0
Total		95	100
a. If weight is in effect, see classification table for the total number of cases.
Dependent Variable Encoding
Original Value	Internal Value
0	0
1	1
Block 0: Beginning Block
Classification Tablea,b
Observed			Predicted
			admitted_to_hospital_E1_C1_		Percentage Correct
			0	1
Step 0	admitted_to_hospital_E1_C1_	0	0	35	0
		1	0	59	100
	Overall Percentage				62.766
a. Constant is included in the model.
b. The cut value is ,500
Variables in the Equation
		B	S.E.	Wald	df	Sig.	Exp(B)
Step 0	Constant	0.522189	0.213356	5.9903	1	0.0143848	1.68571
Variables not in the Equation
			Score	df	Sig.
Step 0	Variables	medianvti_thr_ideal_vti	13.7737	1	0.000206199
	Overall Statistics		13.7737	1	0.000206199
Block 1: Method = Enter
Omnibus Tests of Model Coefficients
		Chi-square	df	Sig.
Step 1	Step	14.0732	1	0.000175833
	Block	14.0732	1	0.000175833
	Model	14.0732	1	0.000175833
Model Summary
Step	-2 Log likelihood	Cox & Snell R Square	Nagelkerke R Square
1	110,042a	0.139046	0.189704
a. Estimation terminated at iteration number 4 because parameter estimates changed by less than ,001.
Classification Tablea
Observed			Predicted
			admitted_to_hospital_E1_C1_		Percentage Correct
			0	1
Step 1	admitted_to_hospital_E1_C1_	0	16	19	45.7143
		1	6	53	89.8305
	Overall Percentage				73.4043
a. The cut value is ,500
Variables in the Equation
		B	S.E.	Wald	df	Sig.	Exp(B)	95% C.I.for EXP(B)
								Lower	Upper
Step 1a	medianvti_thr_ideal_vti	-0.0081321	0.00240201	11.4619	1	0.000710384	0.991901	0.987242	0.996582
	Constant	1.89249	0.465087	16.5576	1	4.71933e-05	6.63586
a. Variable(s) entered on step 1: medianvti_thr_ideal_vti.
LOGISTIC REGRESSION VARIABLES admitted_to_hospital_E1_C1_
/METHOD=ENTER median_PIF
/PRINT=CI(95)
/CRITERIA=PIN(0.05) POUT(0.10) ITERATE(20) CUT(0.5).
Logistic Regression
Notes
Output Created		30-APR-2021 14:59:47
Comments
Input	Data	C:\Users\johma821\Desktop\Covidflux\Sammanställd data\covidflux_20210322 skarp analys.sav
	Active Dataset	DataSet1
	Filter	<none>
	Weight	<none>
	Split File	<none>
	N of Rows in Working Data File	95
Missing Value Handling	Definition of Missing	User-defined missing values are treated as missing
Syntax		LOGISTIC REGRESSION VARIABLES admitted_to_hospital_E1_C1_ /METHOD=ENTER median_PIF /PRINT=CI(95) /CRITERIA=PIN(0.05) POUT(0.10) ITERATE(20) CUT(0.5).
Resources	Processor Time	00:00:00,00
	Elapsed Time	00:00:00,00
Case Processing Summary
Unweighted Casesa		N	Percent
Selected Cases	Included in Analysis	95	100
	Missing Cases	0	0
	Total	95	100
Unselected Cases		0	0
Total		95	100
a. If weight is in effect, see classification table for the total number of cases.
Dependent Variable Encoding
Original Value	Internal Value
0	0
1	1
Block 0: Beginning Block
Classification Tablea,b
Observed			Predicted
			admitted_to_hospital_E1_C1_		Percentage Correct
			0	1
Step 0	admitted_to_hospital_E1_C1_	0	0	36	0
		1	0	59	100
	Overall Percentage				62.1053
a. Constant is included in the model.
b. The cut value is ,500
Variables in the Equation
		B	S.E.	Wald	df	Sig.	Exp(B)
Step 0	Constant	0.494019	0.211487	5.45654	1	0.0194952	1.63889
Variables not in the Equation
			Score	df	Sig.
Step 0	Variables	median_PIF	0.833553	1	0.361247
	Overall Statistics		0.833553	1	0.361247
Block 1: Method = Enter
Omnibus Tests of Model Coefficients
		Chi-square	df	Sig.
Step 1	Step	0.824416	1	0.363892
	Block	0.824416	1	0.363892
	Model	0.824416	1	0.363892
Model Summary
Step	-2 Log likelihood	Cox & Snell R Square	Nagelkerke R Square
1	125,249a	0.00864052	0.0117598
a. Estimation terminated at iteration number 3 because parameter estimates changed by less than ,001.
Classification Tablea
Observed			Predicted
			admitted_to_hospital_E1_C1_		Percentage Correct
			0	1
Step 1	admitted_to_hospital_E1_C1_	0	1	35	2.77778
		1	1	58	98.3051
	Overall Percentage				62.1053
a. The cut value is ,500
Variables in the Equation
		B	S.E.	Wald	df	Sig.	Exp(B)	95% C.I.for EXP(B)
								Lower	Upper
Step 1a	median_PIF	-0.00918427	0.0101159	0.824289	1	0.363929	0.990858	0.971406	1.0107
	Constant	0.944765	0.543288	3.02404	1	0.0820391	2.57221
a. Variable(s) entered on step 1: median_PIF.
LOGISTIC REGRESSION VARIABLES admitted_to_hospital_E1_C1_
/METHOD=ENTER median_PEF
/PRINT=CI(95)
/CRITERIA=PIN(0.05) POUT(0.10) ITERATE(20) CUT(0.5).
Logistic Regression
Notes
Output Created		30-APR-2021 14:59:57
Comments
Input	Data	C:\Users\johma821\Desktop\Covidflux\Sammanställd data\covidflux_20210322 skarp analys.sav
	Active Dataset	DataSet1
	Filter	<none>
	Weight	<none>
	Split File	<none>
	N of Rows in Working Data File	95
Missing Value Handling	Definition of Missing	User-defined missing values are treated as missing
Syntax		LOGISTIC REGRESSION VARIABLES admitted_to_hospital_E1_C1_ /METHOD=ENTER median_PEF /PRINT=CI(95) /CRITERIA=PIN(0.05) POUT(0.10) ITERATE(20) CUT(0.5).
Resources	Processor Time	00:00:00,00
	Elapsed Time	00:00:00,01
Case Processing Summary
Unweighted Casesa		N	Percent
Selected Cases	Included in Analysis	95	100
	Missing Cases	0	0
	Total	95	100
Unselected Cases		0	0
Total		95	100
a. If weight is in effect, see classification table for the total number of cases.
Dependent Variable Encoding
Original Value	Internal Value
0	0
1	1
Block 0: Beginning Block
Classification Tablea,b
Observed			Predicted
			admitted_to_hospital_E1_C1_		Percentage Correct
			0	1
Step 0	admitted_to_hospital_E1_C1_	0	0	36	0
		1	0	59	100
	Overall Percentage				62.1053
a. Constant is included in the model.
b. The cut value is ,500
Variables in the Equation
		B	S.E.	Wald	df	Sig.	Exp(B)
Step 0	Constant	0.494019	0.211487	5.45654	1	0.0194952	1.63889
Variables not in the Equation
			Score	df	Sig.
Step 0	Variables	median_PEF	0.00667912	1	0.934865
	Overall Statistics		0.00667912	1	0.934865
Block 1: Method = Enter
Omnibus Tests of Model Coefficients
		Chi-square	df	Sig.
Step 1	Step	0.00668982	1	0.934813
	Block	0.00668982	1	0.934813
	Model	0.00668982	1	0.934813
Model Summary
Step	-2 Log likelihood	Cox & Snell R Square	Nagelkerke R Square
1	126,067a	7.04167e-05	9.58372e-05
a. Estimation terminated at iteration number 3 because parameter estimates changed by less than ,001.
Classification Tablea
Observed			Predicted
			admitted_to_hospital_E1_C1_		Percentage Correct
			0	1
Step 1	admitted_to_hospital_E1_C1_	0	0	36	0
		1	0	59	100
	Overall Percentage				62.1053
a. The cut value is ,500
Variables in the Equation
		B	S.E.	Wald	df	Sig.	Exp(B)	95% C.I.for EXP(B)
								Lower	Upper
Step 1a	median_PEF	0.000689231	0.00843386	0.00667848	1	0.934868	1.00069	0.984284	1.01737
	Constant	0.458947	0.47803	0.921753	1	0.337015	1.58241
a. Variable(s) entered on step 1: median_PEF.
LOGISTIC REGRESSION VARIABLES admitted_to_hospital_E1_C1_
/METHOD=ENTER median_NIP
/PRINT=CI(95)
/CRITERIA=PIN(0.05) POUT(0.10) ITERATE(20) CUT(0.5).
Logistic Regression
Notes
Output Created		30-APR-2021 15:00:06
Comments
Input	Data	C:\Users\johma821\Desktop\Covidflux\Sammanställd data\covidflux_20210322 skarp analys.sav
	Active Dataset	DataSet1
	Filter	<none>
	Weight	<none>
	Split File	<none>
	N of Rows in Working Data File	95
Missing Value Handling	Definition of Missing	User-defined missing values are treated as missing
Syntax		LOGISTIC REGRESSION VARIABLES admitted_to_hospital_E1_C1_ /METHOD=ENTER median_NIP /PRINT=CI(95) /CRITERIA=PIN(0.05) POUT(0.10) ITERATE(20) CUT(0.5).
Resources	Processor Time	00:00:00,00
	Elapsed Time	00:00:00,01
Case Processing Summary
Unweighted Casesa		N	Percent
Selected Cases	Included in Analysis	95	100
	Missing Cases	0	0
	Total	95	100
Unselected Cases		0	0
Total		95	100
a. If weight is in effect, see classification table for the total number of cases.
Dependent Variable Encoding
Original Value	Internal Value
0	0
1	1
Block 0: Beginning Block
Classification Tablea,b
Observed			Predicted
			admitted_to_hospital_E1_C1_		Percentage Correct
			0	1
Step 0	admitted_to_hospital_E1_C1_	0	0	36	0
		1	0	59	100
	Overall Percentage				62.1053
a. Constant is included in the model.
b. The cut value is ,500
Variables in the Equation
		B	S.E.	Wald	df	Sig.	Exp(B)
Step 0	Constant	0.494019	0.211487	5.45654	1	0.0194952	1.63889
Variables not in the Equation
			Score	df	Sig.
Step 0	Variables	median_NIP	1.48223	1	0.223426
	Overall Statistics		1.48223	1	0.223426
Block 1: Method = Enter
Omnibus Tests of Model Coefficients
		Chi-square	df	Sig.
Step 1	Step	1.45401	1	0.227886
	Block	1.45401	1	0.227886
	Model	1.45401	1	0.227886
Model Summary
Step	-2 Log likelihood	Cox & Snell R Square	Nagelkerke R Square
1	124,620a	0.0151888	0.020672
a. Estimation terminated at iteration number 3 because parameter estimates changed by less than ,001.
Classification Tablea
Observed			Predicted
			admitted_to_hospital_E1_C1_		Percentage Correct
			0	1
Step 1	admitted_to_hospital_E1_C1_	0	3	33	8.33333
		1	4	55	93.2203
	Overall Percentage				61.0526
a. The cut value is ,500
Variables in the Equation
		B	S.E.	Wald	df	Sig.	Exp(B)	95% C.I.for EXP(B)
								Lower	Upper
Step 1a	median_NIP	0.321669	0.267668	1.44419	1	0.229462	1.37943	0.816319	2.33098
	Constant	0.816019	0.3448	5.60099	1	0.0179504	2.26148
a. Variable(s) entered on step 1: median_NIP.
LOGISTIC REGRESSION VARIABLES admitted_to_hospital_E1_C1_
/METHOD=ENTER median_PEP
/PRINT=CI(95)
/CRITERIA=PIN(0.05) POUT(0.10) ITERATE(20) CUT(0.5).
Logistic Regression
Notes
Output Created		30-APR-2021 15:00:28
Comments
Input	Data	C:\Users\johma821\Desktop\Covidflux\Sammanställd data\covidflux_20210322 skarp analys.sav
	Active Dataset	DataSet1
	Filter	<none>
	Weight	<none>
	Split File	<none>
	N of Rows in Working Data File	95
Missing Value Handling	Definition of Missing	User-defined missing values are treated as missing
Syntax		LOGISTIC REGRESSION VARIABLES admitted_to_hospital_E1_C1_ /METHOD=ENTER median_PEP /PRINT=CI(95) /CRITERIA=PIN(0.05) POUT(0.10) ITERATE(20) CUT(0.5).
Resources	Processor Time	00:00:00,00
	Elapsed Time	00:00:00,01
Case Processing Summary
Unweighted Casesa		N	Percent
Selected Cases	Included in Analysis	95	100
	Missing Cases	0	0
	Total	95	100
Unselected Cases		0	0
Total		95	100
a. If weight is in effect, see classification table for the total number of cases.
Dependent Variable Encoding
Original Value	Internal Value
0	0
1	1
Block 0: Beginning Block
Classification Tablea,b
Observed			Predicted
			admitted_to_hospital_E1_C1_		Percentage Correct
			0	1
Step 0	admitted_to_hospital_E1_C1_	0	0	36	0
		1	0	59	100
	Overall Percentage				62.1053
a. Constant is included in the model.
b. The cut value is ,500
Variables in the Equation
		B	S.E.	Wald	df	Sig.	Exp(B)
Step 0	Constant	0.494019	0.211487	5.45654	1	0.0194952	1.63889
Variables not in the Equation
			Score	df	Sig.
Step 0	Variables	median_PEP	0.0739298	1	0.785699
	Overall Statistics		0.0739298	1	0.785699
Block 1: Method = Enter
Omnibus Tests of Model Coefficients
		Chi-square	df	Sig.
Step 1	Step	0.0747981	1	0.784475
	Block	0.0747981	1	0.784475
	Model	0.0747981	1	0.784475
Model Summary
Step	-2 Log likelihood	Cox & Snell R Square	Nagelkerke R Square
1	125,999a	0.000787038	0.00107116
a. Estimation terminated at iteration number 3 because parameter estimates changed by less than ,001.
Classification Tablea
Observed			Predicted
			admitted_to_hospital_E1_C1_		Percentage Correct
			0	1
Step 1	admitted_to_hospital_E1_C1_	0	0	36	0
		1	0	59	100
	Overall Percentage				62.1053
a. The cut value is ,500
Variables in the Equation
		B	S.E.	Wald	df	Sig.	Exp(B)	95% C.I.for EXP(B)
								Lower	Upper
Step 1a	median_PEP	0.082543	0.303973	0.0737377	1	0.78597	1.08605	0.598557	1.97056
	Constant	0.432642	0.308335	1.96884	1	0.160571	1.54132
a. Variable(s) entered on step 1: median_PEP.
LOGISTIC REGRESSION VARIABLES admitted_to_hospital_E1_C1_
/METHOD=ENTER median_EtCO2
/PRINT=CI(95)
/CRITERIA=PIN(0.05) POUT(0.10) ITERATE(20) CUT(0.5).
Logistic Regression
Notes
Output Created		30-APR-2021 15:00:41
Comments
Input	Data	C:\Users\johma821\Desktop\Covidflux\Sammanställd data\covidflux_20210322 skarp analys.sav
	Active Dataset	DataSet1
	Filter	<none>
	Weight	<none>
	Split File	<none>
	N of Rows in Working Data File	95
Missing Value Handling	Definition of Missing	User-defined missing values are treated as missing
Syntax		LOGISTIC REGRESSION VARIABLES admitted_to_hospital_E1_C1_ /METHOD=ENTER median_EtCO2 /PRINT=CI(95) /CRITERIA=PIN(0.05) POUT(0.10) ITERATE(20) CUT(0.5).
Resources	Processor Time	00:00:00,02
	Elapsed Time	00:00:00,01
Case Processing Summary
Unweighted Casesa		N	Percent
Selected Cases	Included in Analysis	93	97.8947
	Missing Cases	2	2.10526
	Total	95	100
Unselected Cases		0	0
Total		95	100
a. If weight is in effect, see classification table for the total number of cases.
Dependent Variable Encoding
Original Value	Internal Value
0	0
1	1
Block 0: Beginning Block
Classification Tablea,b
Observed			Predicted
			admitted_to_hospital_E1_C1_		Percentage Correct
			0	1
Step 0	admitted_to_hospital_E1_C1_	0	0	35	0
		1	0	58	100
	Overall Percentage				62.3656
a. Constant is included in the model.
b. The cut value is ,500
Variables in the Equation
		B	S.E.	Wald	df	Sig.	Exp(B)
Step 0	Constant	0.505095	0.214039	5.56877	1	0.0182836	1.65714
Variables not in the Equation
			Score	df	Sig.
Step 0	Variables	median_EtCO2	1.79471	1	0.180353
	Overall Statistics		1.79471	1	0.180353
Block 1: Method = Enter
Omnibus Tests of Model Coefficients
		Chi-square	df	Sig.
Step 1	Step	1.80275	1	0.17938
	Block	1.80275	1	0.17938
	Model	1.80275	1	0.17938
Model Summary
Step	-2 Log likelihood	Cox & Snell R Square	Nagelkerke R Square
1	121,375a	0.0191978	0.0261528
a. Estimation terminated at iteration number 3 because parameter estimates changed by less than ,001.
Classification Tablea
Observed			Predicted
			admitted_to_hospital_E1_C1_		Percentage Correct
			0	1
Step 1	admitted_to_hospital_E1_C1_	0	1	34	2.85714
		1	3	55	94.8276
	Overall Percentage				60.2151
a. The cut value is ,500
Variables in the Equation
		B	S.E.	Wald	df	Sig.	Exp(B)	95% C.I.for EXP(B)
								Lower	Upper
Step 1a	median_EtCO2	-0.293182	0.222046	1.74337	1	0.186712	0.745886	0.482689	1.1526
	Constant	1.50712	0.795112	3.59286	1	0.0580283	4.51372
a. Variable(s) entered on step 1: median_EtCO2.
LOGISTIC REGRESSION VARIABLES admitted_to_hospital_E1_C1_
/METHOD=ENTER median_VD_calc
/PRINT=CI(95)
/CRITERIA=PIN(0.05) POUT(0.10) ITERATE(20) CUT(0.5).
Logistic Regression
Notes
Output Created		30-APR-2021 15:00:57
Comments
Input	Data	C:\Users\johma821\Desktop\Covidflux\Sammanställd data\covidflux_20210322 skarp analys.sav
	Active Dataset	DataSet1
	Filter	<none>
	Weight	<none>
	Split File	<none>
	N of Rows in Working Data File	95
Missing Value Handling	Definition of Missing	User-defined missing values are treated as missing
Syntax		LOGISTIC REGRESSION VARIABLES admitted_to_hospital_E1_C1_ /METHOD=ENTER median_VD_calc /PRINT=CI(95) /CRITERIA=PIN(0.05) POUT(0.10) ITERATE(20) CUT(0.5).
Resources	Processor Time	00:00:00,00
	Elapsed Time	00:00:00,01
Case Processing Summary
Unweighted Casesa		N	Percent
Selected Cases	Included in Analysis	93	97.8947
	Missing Cases	2	2.10526
	Total	95	100
Unselected Cases		0	0
Total		95	100
a. If weight is in effect, see classification table for the total number of cases.
Dependent Variable Encoding
Original Value	Internal Value
0	0
1	1
Block 0: Beginning Block
Classification Tablea,b
Observed			Predicted
			admitted_to_hospital_E1_C1_		Percentage Correct
			0	1
Step 0	admitted_to_hospital_E1_C1_	0	0	35	0
		1	0	58	100
	Overall Percentage				62.3656
a. Constant is included in the model.
b. The cut value is ,500
Variables in the Equation
		B	S.E.	Wald	df	Sig.	Exp(B)
Step 0	Constant	0.505095	0.214039	5.56877	1	0.0182836	1.65714
Variables not in the Equation
			Score	df	Sig.
Step 0	Variables	median_VD_calc	0.0454518	1	0.831175
	Overall Statistics		0.0454518	1	0.831175
Block 1: Method = Enter
Omnibus Tests of Model Coefficients
		Chi-square	df	Sig.
Step 1	Step	0.0452598	1	0.831527
	Block	0.0452598	1	0.831527
	Model	0.0452598	1	0.831527
Model Summary
Step	-2 Log likelihood	Cox & Snell R Square	Nagelkerke R Square
1	123,132a	0.000486547	0.000662814
a. Estimation terminated at iteration number 3 because parameter estimates changed by less than ,001.
Classification Tablea
Observed			Predicted
			admitted_to_hospital_E1_C1_		Percentage Correct
			0	1
Step 1	admitted_to_hospital_E1_C1_	0	0	35	0
		1	0	58	100
	Overall Percentage				62.3656
a. The cut value is ,500
Variables in the Equation
		B	S.E.	Wald	df	Sig.	Exp(B)	95% C.I.for EXP(B)
								Lower	Upper
Step 1a	median_VD_calc	-0.000501232	0.00235219	0.0454081	1	0.831255	0.999499	0.994902	1.00412
	Constant	0.606702	0.523698	1.34211	1	0.246662	1.83437
a. Variable(s) entered on step 1: median_VD_calc.
LOGISTIC REGRESSION VARIABLES admitted_to_hospital_E1_C1_
/METHOD=ENTER Vd_thr_Vtix100
/PRINT=CI(95)
/CRITERIA=PIN(0.05) POUT(0.10) ITERATE(20) CUT(0.5).
Logistic Regression
Notes
Output Created		30-APR-2021 15:01:09
Comments
Input	Data	C:\Users\johma821\Desktop\Covidflux\Sammanställd data\covidflux_20210322 skarp analys.sav
	Active Dataset	DataSet1
	Filter	<none>
	Weight	<none>
	Split File	<none>
	N of Rows in Working Data File	95
Missing Value Handling	Definition of Missing	User-defined missing values are treated as missing
Syntax		LOGISTIC REGRESSION VARIABLES admitted_to_hospital_E1_C1_ /METHOD=ENTER Vd_thr_Vtix100 /PRINT=CI(95) /CRITERIA=PIN(0.05) POUT(0.10) ITERATE(20) CUT(0.5).
Resources	Processor Time	00:00:00,02
	Elapsed Time	00:00:00,01
Case Processing Summary
Unweighted Casesa		N	Percent
Selected Cases	Included in Analysis	92	96.8421
	Missing Cases	3	3.15789
	Total	95	100
Unselected Cases		0	0
Total		95	100
a. If weight is in effect, see classification table for the total number of cases.
Dependent Variable Encoding
Original Value	Internal Value
0	0
1	1
Block 0: Beginning Block
Classification Tablea,b
Observed			Predicted
			admitted_to_hospital_E1_C1_		Percentage Correct
			0	1
Step 0	admitted_to_hospital_E1_C1_	0	0	34	0
		1	0	58	100
	Overall Percentage				63.0435
a. Constant is included in the model.
b. The cut value is ,500
Variables in the Equation
		B	S.E.	Wald	df	Sig.	Exp(B)
Step 0	Constant	0.534082	0.215993	6.11415	1	0.0134104	1.70588
Variables not in the Equation
			Score	df	Sig.
Step 0	Variables	Vd_thr_Vtix100	21.1224	1	4.30866e-06
	Overall Statistics		21.1224	1	4.30866e-06
Block 1: Method = Enter
Omnibus Tests of Model Coefficients
		Chi-square	df	Sig.
Step 1	Step	24.6668	1	6.81497e-07
	Block	24.6668	1	6.81497e-07
	Model	24.6668	1	6.81497e-07
Model Summary
Step	-2 Log likelihood	Cox & Snell R Square	Nagelkerke R Square
1	96,538a	0.235182	0.321206
a. Estimation terminated at iteration number 5 because parameter estimates changed by less than ,001.
Classification Tablea
Observed			Predicted
			admitted_to_hospital_E1_C1_		Percentage Correct
			0	1
Step 1	admitted_to_hospital_E1_C1_	0	20	14	58.8235
		1	9	49	84.4828
	Overall Percentage				75
a. The cut value is ,500
Variables in the Equation
		B	S.E.	Wald	df	Sig.	Exp(B)	95% C.I.for EXP(B)
								Lower	Upper
Step 1a	Vd_thr_Vtix100	0.0986126	0.0239718	16.9224	1	3.89395e-05	1.10364	1.05298	1.15673
	Constant	-2.50345	0.737661	11.5176	1	0.000689388	0.0818023
a. Variable(s) entered on step 1: Vd_thr_Vtix100.
LOGISTIC REGRESSION VARIABLES admitted_to_hospital_E1_C1_
/METHOD=ENTER Age_E1_C1_ Sex_E1_C1_ bmi_E1_C1_ riskfactors_category covid_positive_E1_C1_
median_RR
/PRINT=CI(95)
/CRITERIA=PIN(0.05) POUT(0.10) ITERATE(20) CUT(0.5).
Logistic Regression
Notes
Output Created		30-APR-2021 15:03:12
Comments
Input	Data	C:\Users\johma821\Desktop\Covidflux\Sammanställd data\covidflux_20210322 skarp analys.sav
	Active Dataset	DataSet1
	Filter	<none>
	Weight	<none>
	Split File	<none>
	N of Rows in Working Data File	95
Missing Value Handling	Definition of Missing	User-defined missing values are treated as missing
Syntax		LOGISTIC REGRESSION VARIABLES admitted_to_hospital_E1_C1_ /METHOD=ENTER Age_E1_C1_ Sex_E1_C1_ bmi_E1_C1_ riskfactors_category covid_positive_E1_C1_ median_RR /PRINT=CI(95) /CRITERIA=PIN(0.05) POUT(0.10) ITERATE(20) CUT(0.5).
Resources	Processor Time	00:00:00,00
	Elapsed Time	00:00:00,00
Case Processing Summary
Unweighted Casesa		N	Percent
Selected Cases	Included in Analysis	93	97.8947
	Missing Cases	2	2.10526
	Total	95	100
Unselected Cases		0	0
Total		95	100
a. If weight is in effect, see classification table for the total number of cases.
Dependent Variable Encoding
Original Value	Internal Value
0	0
1	1
Block 0: Beginning Block
Classification Tablea,b
Observed			Predicted
			admitted_to_hospital_E1_C1_		Percentage Correct
			0	1
Step 0	admitted_to_hospital_E1_C1_	0	0	34	0
		1	0	59	100
	Overall Percentage				63.4409
a. Constant is included in the model.
b. The cut value is ,500
Variables in the Equation
		B	S.E.	Wald	df	Sig.	Exp(B)
Step 0	Constant	0.551177	0.215316	6.55285	1	0.0104716	1.73529
Variables not in the Equation
			Score	df	Sig.
Step 0	Variables	Age_E1_C1_	16.9122	1	3.91482e-05
		Sex_E1_C1_	7.08977	1	0.00775253
		bmi_E1_C1_	0.0112303	1	0.915604
		riskfactors_category	8.10276	1	0.00441979
		covid_positive_E1_C1_	1.70483	1	0.191658
		median_RR	21.6521	1	3.26848e-06
	Overall Statistics		40.6725	6	3.35916e-07
Block 1: Method = Enter
Omnibus Tests of Model Coefficients
		Chi-square	df	Sig.
Step 1	Step	53.5024	6	9.29409e-10
	Block	53.5024	6	9.29409e-10
	Model	53.5024	6	9.29409e-10
Model Summary
Step	-2 Log likelihood	Cox & Snell R Square	Nagelkerke R Square
1	68,619a	0.437461	0.598421
a. Estimation terminated at iteration number 6 because parameter estimates changed by less than ,001.
Classification Tablea
Observed			Predicted
			admitted_to_hospital_E1_C1_		Percentage Correct
			0	1
Step 1	admitted_to_hospital_E1_C1_	0	24	10	70.5882
		1	6	53	89.8305
	Overall Percentage				82.7957
a. The cut value is ,500
Variables in the Equation
		B	S.E.	Wald	df	Sig.	Exp(B)	95% C.I.for EXP(B)
								Lower	Upper
Step 1a	Age_E1_C1_	0.0760615	0.0262071	8.42347	1	0.00370409	1.07903	1.025	1.1359
	Sex_E1_C1_	1.83656	0.668553	7.54639	1	0.00601305	6.27493	1.69253	23.2639
	bmi_E1_C1_	0.0356859	0.0495059	0.519613	1	0.471007	1.03633	0.9405	1.14193
	riskfactors_category	-0.471758	0.585984	0.648137	1	0.420779	0.623905	0.197846	1.96747
	covid_positive_E1_C1_	1.09102	0.712707	2.34337	1	0.125817	2.9773	0.736487	12.0359
	median_RR	0.179163	0.0518509	11.9394	1	0.000549587	1.19622	1.08062	1.32417
	Constant	-8.76445	2.23382	15.3941	1	8.72619e-05	0.000156187
a. Variable(s) entered on step 1: Age_E1_C1_, Sex_E1_C1_, bmi_E1_C1_, riskfactors_category, covid_positive_E1_C1_, median_RR.
LOGISTIC REGRESSION VARIABLES admitted_to_hospital_E1_C1_
/METHOD=ENTER Age_E1_C1_ Sex_E1_C1_ bmi_E1_C1_ riskfactors_category covid_positive_E1_C1_
median_MV_calc
/PRINT=CI(95)
/CRITERIA=PIN(0.05) POUT(0.10) ITERATE(20) CUT(0.5).
Logistic Regression
Notes
Output Created		30-APR-2021 15:03:31
Comments
Input	Data	C:\Users\johma821\Desktop\Covidflux\Sammanställd data\covidflux_20210322 skarp analys.sav
	Active Dataset	DataSet1
	Filter	<none>
	Weight	<none>
	Split File	<none>
	N of Rows in Working Data File	95
Missing Value Handling	Definition of Missing	User-defined missing values are treated as missing
Syntax		LOGISTIC REGRESSION VARIABLES admitted_to_hospital_E1_C1_ /METHOD=ENTER Age_E1_C1_ Sex_E1_C1_ bmi_E1_C1_ riskfactors_category covid_positive_E1_C1_ median_MV_calc /PRINT=CI(95) /CRITERIA=PIN(0.05) POUT(0.10) ITERATE(20) CUT(0.5).
Resources	Processor Time	00:00:00,02
	Elapsed Time	00:00:00,01
Case Processing Summary
Unweighted Casesa		N	Percent
Selected Cases	Included in Analysis	93	97.8947
	Missing Cases	2	2.10526
	Total	95	100
Unselected Cases		0	0
Total		95	100
a. If weight is in effect, see classification table for the total number of cases.
Dependent Variable Encoding
Original Value	Internal Value
0	0
1	1
Block 0: Beginning Block
Classification Tablea,b
Observed			Predicted
			admitted_to_hospital_E1_C1_		Percentage Correct
			0	1
Step 0	admitted_to_hospital_E1_C1_	0	0	34	0
		1	0	59	100
	Overall Percentage				63.4409
a. Constant is included in the model.
b. The cut value is ,500
Variables in the Equation
		B	S.E.	Wald	df	Sig.	Exp(B)
Step 0	Constant	0.551177	0.215316	6.55285	1	0.0104716	1.73529
Variables not in the Equation
			Score	df	Sig.
Step 0	Variables	Age_E1_C1_	16.9122	1	3.91482e-05
		Sex_E1_C1_	7.08977	1	0.00775253
		bmi_E1_C1_	0.0112303	1	0.915604
		riskfactors_category	8.10276	1	0.00441979
		covid_positive_E1_C1_	1.70483	1	0.191658
		median_MV_calc	0.0995072	1	0.752422
	Overall Statistics		29.5926	6	4.69751e-05
Block 1: Method = Enter
Omnibus Tests of Model Coefficients
		Chi-square	df	Sig.
Step 1	Step	34.5728	6	5.21356e-06
	Block	34.5728	6	5.21356e-06
	Model	34.5728	6	5.21356e-06
Model Summary
Step	-2 Log likelihood	Cox & Snell R Square	Nagelkerke R Square
1	87,549a	0.310474	0.42471
a. Estimation terminated at iteration number 5 because parameter estimates changed by less than ,001.
Classification Tablea
Observed			Predicted
			admitted_to_hospital_E1_C1_		Percentage Correct
			0	1
Step 1	admitted_to_hospital_E1_C1_	0	21	13	61.7647
		1	5	54	91.5254
	Overall Percentage				80.6452
a. The cut value is ,500
Variables in the Equation
		B	S.E.	Wald	df	Sig.	Exp(B)	95% C.I.for EXP(B)
								Lower	Upper
Step 1a	Age_E1_C1_	0.0835404	0.0246231	11.5109	1	0.00069191	1.08713	1.03591	1.14088
	Sex_E1_C1_	1.1683	0.563642	4.29639	1	0.0381933	3.21653	1.06565	9.70869
	bmi_E1_C1_	0.0461945	0.0426997	1.17039	1	0.279321	1.04728	0.963199	1.1387
	riskfactors_category	-0.0722704	0.513144	0.0198355	1	0.887998	0.930279	0.340271	2.54333
	covid_positive_E1_C1_	1.43696	0.637884	5.07465	1	0.0242781	4.20788	1.2053	14.6903
	median_MV_calc	0.0490138	0.0442469	1.22708	1	0.267976	1.05023	0.962994	1.14538
	Constant	-7.1833	2.12125	11.4674	1	0.000708274	0.000759155
a. Variable(s) entered on step 1: Age_E1_C1_, Sex_E1_C1_, bmi_E1_C1_, riskfactors_category, covid_positive_E1_C1_, median_MV_calc.
LOGISTIC REGRESSION VARIABLES admitted_to_hospital_E1_C1_
/METHOD=ENTER Age_E1_C1_ Sex_E1_C1_ bmi_E1_C1_ riskfactors_category covid_positive_E1_C1_
median_RSBI_calc
/PRINT=CI(95)
/CRITERIA=PIN(0.05) POUT(0.10) ITERATE(20) CUT(0.5).
Logistic Regression
Notes
Output Created		30-APR-2021 15:03:45
Comments
Input	Data	C:\Users\johma821\Desktop\Covidflux\Sammanställd data\covidflux_20210322 skarp analys.sav
	Active Dataset	DataSet1
	Filter	<none>
	Weight	<none>
	Split File	<none>
	N of Rows in Working Data File	95
Missing Value Handling	Definition of Missing	User-defined missing values are treated as missing
Syntax		LOGISTIC REGRESSION VARIABLES admitted_to_hospital_E1_C1_ /METHOD=ENTER Age_E1_C1_ Sex_E1_C1_ bmi_E1_C1_ riskfactors_category covid_positive_E1_C1_ median_RSBI_calc /PRINT=CI(95) /CRITERIA=PIN(0.05) POUT(0.10) ITERATE(20) CUT(0.5).
Resources	Processor Time	00:00:00,00
	Elapsed Time	00:00:00,01
Case Processing Summary
Unweighted Casesa		N	Percent
Selected Cases	Included in Analysis	93	97.8947
	Missing Cases	2	2.10526
	Total	95	100
Unselected Cases		0	0
Total		95	100
a. If weight is in effect, see classification table for the total number of cases.
Dependent Variable Encoding
Original Value	Internal Value
0	0
1	1
Block 0: Beginning Block
Classification Tablea,b
Observed			Predicted
			admitted_to_hospital_E1_C1_		Percentage Correct
			0	1
Step 0	admitted_to_hospital_E1_C1_	0	0	34	0
		1	0	59	100
	Overall Percentage				63.4409
a. Constant is included in the model.
b. The cut value is ,500
Variables in the Equation
		B	S.E.	Wald	df	Sig.	Exp(B)
Step 0	Constant	0.551177	0.215316	6.55285	1	0.0104716	1.73529
Variables not in the Equation
			Score	df	Sig.
Step 0	Variables	Age_E1_C1_	16.9122	1	3.91482e-05
		Sex_E1_C1_	7.08977	1	0.00775253
		bmi_E1_C1_	0.0112303	1	0.915604
		riskfactors_category	8.10276	1	0.00441979
		covid_positive_E1_C1_	1.70483	1	0.191658
		median_RSBI_calc	10.8766	1	0.000973856
	Overall Statistics		35.1879	6	3.96291e-06
Block 1: Method = Enter
Omnibus Tests of Model Coefficients
		Chi-square	df	Sig.
Step 1	Step	42.0718	6	1.77969e-07
	Block	42.0718	6	1.77969e-07
	Model	42.0718	6	1.77969e-07
Model Summary
Step	-2 Log likelihood	Cox & Snell R Square	Nagelkerke R Square
1	80,050a	0.363891	0.497782
a. Estimation terminated at iteration number 5 because parameter estimates changed by less than ,001.
Classification Tablea
Observed			Predicted
			admitted_to_hospital_E1_C1_		Percentage Correct
			0	1
Step 1	admitted_to_hospital_E1_C1_	0	24	10	70.5882
		1	8	51	86.4407
	Overall Percentage				80.6452
a. The cut value is ,500
Variables in the Equation
		B	S.E.	Wald	df	Sig.	Exp(B)	95% C.I.for EXP(B)
								Lower	Upper
Step 1a	Age_E1_C1_	0.0733346	0.0242748	9.12656	1	0.00251925	1.07609	1.02609	1.12853
	Sex_E1_C1_	1.88088	0.62369	9.09468	1	0.00256355	6.5593	1.93184	22.2712
	bmi_E1_C1_	0.0562792	0.0450461	1.56092	1	0.21153	1.05789	0.968497	1.15554
	riskfactors_category	-0.394071	0.536175	0.540176	1	0.46236	0.674306	0.235757	1.92864
	covid_positive_E1_C1_	0.926766	0.661661	1.96187	1	0.161314	2.52633	0.690689	9.24052
	median_RSBI_calc	0.0225853	0.00862168	6.86229	1	0.00880338	1.02284	1.0057	1.04027
	Constant	-6.78465	1.96318	11.9436	1	0.000548354	0.001131
a. Variable(s) entered on step 1: Age_E1_C1_, Sex_E1_C1_, bmi_E1_C1_, riskfactors_category, covid_positive_E1_C1_, median_RSBI_calc.
LOGISTIC REGRESSION VARIABLES admitted_to_hospital_E1_C1_
/METHOD=ENTER Age_E1_C1_ Sex_E1_C1_ bmi_E1_C1_ riskfactors_category covid_positive_E1_C1_
median_VTI
/PRINT=CI(95)
/CRITERIA=PIN(0.05) POUT(0.10) ITERATE(20) CUT(0.5).
Logistic Regression
Notes
Output Created		30-APR-2021 15:04:10
Comments
Input	Data	C:\Users\johma821\Desktop\Covidflux\Sammanställd data\covidflux_20210322 skarp analys.sav
	Active Dataset	DataSet1
	Filter	<none>
	Weight	<none>
	Split File	<none>
	N of Rows in Working Data File	95
Missing Value Handling	Definition of Missing	User-defined missing values are treated as missing
Syntax		LOGISTIC REGRESSION VARIABLES admitted_to_hospital_E1_C1_ /METHOD=ENTER Age_E1_C1_ Sex_E1_C1_ bmi_E1_C1_ riskfactors_category covid_positive_E1_C1_ median_VTI /PRINT=CI(95) /CRITERIA=PIN(0.05) POUT(0.10) ITERATE(20) CUT(0.5).
Resources	Processor Time	00:00:00,02
	Elapsed Time	00:00:00,01
Case Processing Summary
Unweighted Casesa		N	Percent
Selected Cases	Included in Analysis	93	97.8947
	Missing Cases	2	2.10526
	Total	95	100
Unselected Cases		0	0
Total		95	100
a. If weight is in effect, see classification table for the total number of cases.
Dependent Variable Encoding
Original Value	Internal Value
0	0
1	1
Block 0: Beginning Block
Classification Tablea,b
Observed			Predicted
			admitted_to_hospital_E1_C1_		Percentage Correct
			0	1
Step 0	admitted_to_hospital_E1_C1_	0	0	34	0
		1	0	59	100
	Overall Percentage				63.4409
a. Constant is included in the model.
b. The cut value is ,500
Variables in the Equation
		B	S.E.	Wald	df	Sig.	Exp(B)
Step 0	Constant	0.551177	0.215316	6.55285	1	0.0104716	1.73529
Variables not in the Equation
			Score	df	Sig.
Step 0	Variables	Age_E1_C1_	16.9122	1	3.91482e-05
		Sex_E1_C1_	7.08977	1	0.00775253
		bmi_E1_C1_	0.0112303	1	0.915604
		riskfactors_category	8.10276	1	0.00441979
		covid_positive_E1_C1_	1.70483	1	0.191658
		median_VTI	10.3688	1	0.00128163
	Overall Statistics		31.4254	6	2.10223e-05
Block 1: Method = Enter
Omnibus Tests of Model Coefficients
		Chi-square	df	Sig.
Step 1	Step	35.6544	6	3.21739e-06
	Block	35.6544	6	3.21739e-06
	Model	35.6544	6	3.21739e-06
Model Summary
Step	-2 Log likelihood	Cox & Snell R Square	Nagelkerke R Square
1	86,467a	0.318447	0.435617
a. Estimation terminated at iteration number 5 because parameter estimates changed by less than ,001.
Classification Tablea
Observed			Predicted
			admitted_to_hospital_E1_C1_		Percentage Correct
			0	1
Step 1	admitted_to_hospital_E1_C1_	0	22	12	64.7059
		1	7	52	88.1356
	Overall Percentage				79.5699
a. The cut value is ,500
Variables in the Equation
		B	S.E.	Wald	df	Sig.	Exp(B)	95% C.I.for EXP(B)
								Lower	Upper
Step 1a	Age_E1_C1_	0.064147	0.0244238	6.89804	1	0.00862903	1.06625	1.01641	1.11853
	Sex_E1_C1_	1.67908	0.617362	7.3971	1	0.00653291	5.36061	1.59851	17.9768
	bmi_E1_C1_	0.0418878	0.0432749	0.936924	1	0.33307	1.04278	0.957979	1.13508
	riskfactors_category	-0.242133	0.514469	0.221509	1	0.637893	0.784952	0.286369	2.15159
	covid_positive_E1_C1_	0.904393	0.656667	1.89681	1	0.168436	2.47043	0.682051	8.94807
	median_VTI	-0.00102398	0.000676597	2.29046	1	0.130171	0.998977	0.997653	1.0003
	Constant	-4.23512	2.12386	3.97632	1	0.0461444	0.0144781
a. Variable(s) entered on step 1: Age_E1_C1_, Sex_E1_C1_, bmi_E1_C1_, riskfactors_category, covid_positive_E1_C1_, median_VTI.
LOGISTIC REGRESSION VARIABLES admitted_to_hospital_E1_C1_
/METHOD=ENTER Age_E1_C1_ Sex_E1_C1_ bmi_E1_C1_ riskfactors_category covid_positive_E1_C1_
medianvti_thr_ideal_vti
/PRINT=CI(95)
/CRITERIA=PIN(0.05) POUT(0.10) ITERATE(20) CUT(0.5).
Logistic Regression
Notes
Output Created		30-APR-2021 15:04:25
Comments
Input	Data	C:\Users\johma821\Desktop\Covidflux\Sammanställd data\covidflux_20210322 skarp analys.sav
	Active Dataset	DataSet1
	Filter	<none>
	Weight	<none>
	Split File	<none>
	N of Rows in Working Data File	95
Missing Value Handling	Definition of Missing	User-defined missing values are treated as missing
Syntax		LOGISTIC REGRESSION VARIABLES admitted_to_hospital_E1_C1_ /METHOD=ENTER Age_E1_C1_ Sex_E1_C1_ bmi_E1_C1_ riskfactors_category covid_positive_E1_C1_ medianvti_thr_ideal_vti /PRINT=CI(95) /CRITERIA=PIN(0.05) POUT(0.10) ITERATE(20) CUT(0.5).
Resources	Processor Time	00:00:00,00
	Elapsed Time	00:00:00,00
Case Processing Summary
Unweighted Casesa		N	Percent
Selected Cases	Included in Analysis	93	97.8947
	Missing Cases	2	2.10526
	Total	95	100
Unselected Cases		0	0
Total		95	100
a. If weight is in effect, see classification table for the total number of cases.
Dependent Variable Encoding
Original Value	Internal Value
0	0
1	1
Block 0: Beginning Block
Classification Tablea,b
Observed			Predicted
			admitted_to_hospital_E1_C1_		Percentage Correct
			0	1
Step 0	admitted_to_hospital_E1_C1_	0	0	34	0
		1	0	59	100
	Overall Percentage				63.4409
a. Constant is included in the model.
b. The cut value is ,500
Variables in the Equation
		B	S.E.	Wald	df	Sig.	Exp(B)
Step 0	Constant	0.551177	0.215316	6.55285	1	0.0104716	1.73529
Variables not in the Equation
			Score	df	Sig.
Step 0	Variables	Age_E1_C1_	16.9122	1	3.91482e-05
		Sex_E1_C1_	7.08977	1	0.00775253
		bmi_E1_C1_	0.0112303	1	0.915604
		riskfactors_category	8.10276	1	0.00441979
		covid_positive_E1_C1_	1.70483	1	0.191658
		medianvti_thr_ideal_vti	13.1854	1	0.000282145
	Overall Statistics		30.9833	6	2.55358e-05
Block 1: Method = Enter
Omnibus Tests of Model Coefficients
		Chi-square	df	Sig.
Step 1	Step	35.1896	6	3.95984e-06
	Block	35.1896	6	3.95984e-06
	Model	35.1896	6	3.95984e-06
Model Summary
Step	-2 Log likelihood	Cox & Snell R Square	Nagelkerke R Square
1	86,932a	0.315032	0.430946
a. Estimation terminated at iteration number 5 because parameter estimates changed by less than ,001.
Classification Tablea
Observed			Predicted
			admitted_to_hospital_E1_C1_		Percentage Correct
			0	1
Step 1	admitted_to_hospital_E1_C1_	0	21	13	61.7647
		1	7	52	88.1356
	Overall Percentage				78.4946
a. The cut value is ,500
Variables in the Equation
		B	S.E.	Wald	df	Sig.	Exp(B)	95% C.I.for EXP(B)
								Lower	Upper
Step 1a	Age_E1_C1_	0.066169	0.0243341	7.39399	1	0.0065442	1.06841	1.01865	1.1206
	Sex_E1_C1_	1.46117	0.568796	6.59913	1	0.0102029	4.31099	1.41389	13.1443
	bmi_E1_C1_	0.0427519	0.0431687	0.980786	1	0.322005	1.04368	0.959007	1.13583
	riskfactors_category	-0.232786	0.513964	0.205138	1	0.650605	0.792323	0.289344	2.16965
	covid_positive_E1_C1_	0.95273	0.653881	2.12296	1	0.145106	2.59278	0.719749	9.34006
	medianvti_thr_ideal_vti	-0.00430635	0.00315605	1.86179	1	0.172418	0.995703	0.989563	1.00188
	Constant	-4.38327	2.15145	4.15084	1	0.0416139	0.0124844
a. Variable(s) entered on step 1: Age_E1_C1_, Sex_E1_C1_, bmi_E1_C1_, riskfactors_category, covid_positive_E1_C1_, medianvti_thr_ideal_vti.
LOGISTIC REGRESSION VARIABLES admitted_to_hospital_E1_C1_
/METHOD=ENTER Age_E1_C1_ Sex_E1_C1_ bmi_E1_C1_ riskfactors_category covid_positive_E1_C1_
median_PIF
/PRINT=CI(95)
/CRITERIA=PIN(0.05) POUT(0.10) ITERATE(20) CUT(0.5).
Logistic Regression
Notes
Output Created		30-APR-2021 15:04:53
Comments
Input	Data	C:\Users\johma821\Desktop\Covidflux\Sammanställd data\covidflux_20210322 skarp analys.sav
	Active Dataset	DataSet1
	Filter	<none>
	Weight	<none>
	Split File	<none>
	N of Rows in Working Data File	95
Missing Value Handling	Definition of Missing	User-defined missing values are treated as missing
Syntax		LOGISTIC REGRESSION VARIABLES admitted_to_hospital_E1_C1_ /METHOD=ENTER Age_E1_C1_ Sex_E1_C1_ bmi_E1_C1_ riskfactors_category covid_positive_E1_C1_ median_PIF /PRINT=CI(95) /CRITERIA=PIN(0.05) POUT(0.10) ITERATE(20) CUT(0.5).
Resources	Processor Time	00:00:00,02
	Elapsed Time	00:00:00,01
Case Processing Summary
Unweighted Casesa		N	Percent
Selected Cases	Included in Analysis	93	97.8947
	Missing Cases	2	2.10526
	Total	95	100
Unselected Cases		0	0
Total		95	100
a. If weight is in effect, see classification table for the total number of cases.
Dependent Variable Encoding
Original Value	Internal Value
0	0
1	1
Block 0: Beginning Block
Classification Tablea,b
Observed			Predicted
			admitted_to_hospital_E1_C1_		Percentage Correct
			0	1
Step 0	admitted_to_hospital_E1_C1_	0	0	34	0
		1	0	59	100
	Overall Percentage				63.4409
a. Constant is included in the model.
b. The cut value is ,500
Variables in the Equation
		B	S.E.	Wald	df	Sig.	Exp(B)
Step 0	Constant	0.551177	0.215316	6.55285	1	0.0104716	1.73529
Variables not in the Equation
			Score	df	Sig.
Step 0	Variables	Age_E1_C1_	16.9122	1	3.91482e-05
		Sex_E1_C1_	7.08977	1	0.00775253
		bmi_E1_C1_	0.0112303	1	0.915604
		riskfactors_category	8.10276	1	0.00441979
		covid_positive_E1_C1_	1.70483	1	0.191658
		median_PIF	1.21825	1	0.269705
	Overall Statistics		28.9565	6	6.20011e-05
Block 1: Method = Enter
Omnibus Tests of Model Coefficients
		Chi-square	df	Sig.
Step 1	Step	33.2801	6	9.26156e-06
	Block	33.2801	6	9.26156e-06
	Model	33.2801	6	9.26156e-06
Model Summary
Step	-2 Log likelihood	Cox & Snell R Square	Nagelkerke R Square
1	88,841a	0.300822	0.411508
a. Estimation terminated at iteration number 5 because parameter estimates changed by less than ,001.
Classification Tablea
Observed			Predicted
			admitted_to_hospital_E1_C1_		Percentage Correct
			0	1
Step 1	admitted_to_hospital_E1_C1_	0	22	12	64.7059
		1	7	52	88.1356
	Overall Percentage				79.5699
a. The cut value is ,500
Variables in the Equation
		B	S.E.	Wald	df	Sig.	Exp(B)	95% C.I.for EXP(B)
								Lower	Upper
Step 1a	Age_E1_C1_	0.0774507	0.0242119	10.2327	1	0.00137972	1.08053	1.03045	1.13304
	Sex_E1_C1_	1.31738	0.569786	5.3456	1	0.0207747	3.73361	1.22216	11.4059
	bmi_E1_C1_	0.0463385	0.0420386	1.21503	1	0.270338	1.04743	0.964587	1.13739
	riskfactors_category	-0.122259	0.504859	0.0586433	1	0.808653	0.884919	0.328978	2.38035
	covid_positive_E1_C1_	1.29349	0.631568	4.19456	1	0.0405539	3.64549	1.05722	12.5704
	median_PIF	0.00140959	0.0140438	0.0100743	1	0.92005	1.00141	0.974222	1.02936
	Constant	-6.1923	2.08762	8.79833	1	0.00301506	0.00204511
a. Variable(s) entered on step 1: Age_E1_C1_, Sex_E1_C1_, bmi_E1_C1_, riskfactors_category, covid_positive_E1_C1_, median_PIF.
LOGISTIC REGRESSION VARIABLES admitted_to_hospital_E1_C1_
/METHOD=ENTER Age_E1_C1_ Sex_E1_C1_ bmi_E1_C1_ riskfactors_category covid_positive_E1_C1_
median_PEF
/PRINT=CI(95)
/CRITERIA=PIN(0.05) POUT(0.10) ITERATE(20) CUT(0.5).
Logistic Regression
Notes
Output Created		30-APR-2021 15:05:02
Comments
Input	Data	C:\Users\johma821\Desktop\Covidflux\Sammanställd data\covidflux_20210322 skarp analys.sav
	Active Dataset	DataSet1
	Filter	<none>
	Weight	<none>
	Split File	<none>
	N of Rows in Working Data File	95
Missing Value Handling	Definition of Missing	User-defined missing values are treated as missing
Syntax		LOGISTIC REGRESSION VARIABLES admitted_to_hospital_E1_C1_ /METHOD=ENTER Age_E1_C1_ Sex_E1_C1_ bmi_E1_C1_ riskfactors_category covid_positive_E1_C1_ median_PEF /PRINT=CI(95) /CRITERIA=PIN(0.05) POUT(0.10) ITERATE(20) CUT(0.5).
Resources	Processor Time	00:00:00,00
	Elapsed Time	00:00:00,01
Case Processing Summary
Unweighted Casesa		N	Percent
Selected Cases	Included in Analysis	93	97.8947
	Missing Cases	2	2.10526
	Total	95	100
Unselected Cases		0	0
Total		95	100
a. If weight is in effect, see classification table for the total number of cases.
Dependent Variable Encoding
Original Value	Internal Value
0	0
1	1
Block 0: Beginning Block
Classification Tablea,b
Observed			Predicted
			admitted_to_hospital_E1_C1_		Percentage Correct
			0	1
Step 0	admitted_to_hospital_E1_C1_	0	0	34	0
		1	0	59	100
	Overall Percentage				63.4409
a. Constant is included in the model.
b. The cut value is ,500
Variables in the Equation
		B	S.E.	Wald	df	Sig.	Exp(B)
Step 0	Constant	0.551177	0.215316	6.55285	1	0.0104716	1.73529
Variables not in the Equation
			Score	df	Sig.
Step 0	Variables	Age_E1_C1_	16.9122	1	3.91482e-05
		Sex_E1_C1_	7.08977	1	0.00775253
		bmi_E1_C1_	0.0112303	1	0.915604
		riskfactors_category	8.10276	1	0.00441979
		covid_positive_E1_C1_	1.70483	1	0.191658
		median_PEF	0.0296301	1	0.863332
	Overall Statistics		29.1199	6	5.77403e-05
Block 1: Method = Enter
Omnibus Tests of Model Coefficients
		Chi-square	df	Sig.
Step 1	Step	33.4686	6	8.51858e-06
	Block	33.4686	6	8.51858e-06
	Model	33.4686	6	8.51858e-06
Model Summary
Step	-2 Log likelihood	Cox & Snell R Square	Nagelkerke R Square
1	88,653a	0.302238	0.413444
a. Estimation terminated at iteration number 5 because parameter estimates changed by less than ,001.
Classification Tablea
Observed			Predicted
			admitted_to_hospital_E1_C1_		Percentage Correct
			0	1
Step 1	admitted_to_hospital_E1_C1_	0	23	11	67.6471
		1	7	52	88.1356
	Overall Percentage				80.6452
a. The cut value is ,500
Variables in the Equation
		B	S.E.	Wald	df	Sig.	Exp(B)	95% C.I.for EXP(B)
								Lower	Upper
Step 1a	Age_E1_C1_	0.0784035	0.0237991	10.853	1	0.000986346	1.08156	1.03227	1.1332
	Sex_E1_C1_	1.25482	0.572484	4.80438	1	0.0283875	3.50721	1.14199	10.7711
	bmi_E1_C1_	0.0459332	0.0421867	1.1855	1	0.276239	1.047	0.963916	1.13726
	riskfactors_category	-0.110613	0.505045	0.0479682	1	0.826637	0.895285	0.33271	2.40911
	covid_positive_E1_C1_	1.28754	0.610737	4.44442	1	0.0350155	3.62387	1.09474	11.9959
	median_PEF	0.00497544	0.0112068	0.197107	1	0.657066	1.00499	0.983154	1.02731
	Constant	-6.40369	1.96491	10.6213	1	0.00111794	0.00165543
a. Variable(s) entered on step 1: Age_E1_C1_, Sex_E1_C1_, bmi_E1_C1_, riskfactors_category, covid_positive_E1_C1_, median_PEF.
LOGISTIC REGRESSION VARIABLES admitted_to_hospital_E1_C1_
/METHOD=ENTER Age_E1_C1_ Sex_E1_C1_ bmi_E1_C1_ riskfactors_category covid_positive_E1_C1_
median_NIP
/PRINT=CI(95)
/CRITERIA=PIN(0.05) POUT(0.10) ITERATE(20) CUT(0.5).
Logistic Regression
Notes
Output Created		30-APR-2021 15:05:11
Comments
Input	Data	C:\Users\johma821\Desktop\Covidflux\Sammanställd data\covidflux_20210322 skarp analys.sav
	Active Dataset	DataSet1
	Filter	<none>
	Weight	<none>
	Split File	<none>
	N of Rows in Working Data File	95
Missing Value Handling	Definition of Missing	User-defined missing values are treated as missing
Syntax		LOGISTIC REGRESSION VARIABLES admitted_to_hospital_E1_C1_ /METHOD=ENTER Age_E1_C1_ Sex_E1_C1_ bmi_E1_C1_ riskfactors_category covid_positive_E1_C1_ median_NIP /PRINT=CI(95) /CRITERIA=PIN(0.05) POUT(0.10) ITERATE(20) CUT(0.5).
Resources	Processor Time	00:00:00,03
	Elapsed Time	00:00:00,01
Case Processing Summary
Unweighted Casesa		N	Percent
Selected Cases	Included in Analysis	93	97.8947
	Missing Cases	2	2.10526
	Total	95	100
Unselected Cases		0	0
Total		95	100
a. If weight is in effect, see classification table for the total number of cases.
Dependent Variable Encoding
Original Value	Internal Value
0	0
1	1
Block 0: Beginning Block
Classification Tablea,b
Observed			Predicted
			admitted_to_hospital_E1_C1_		Percentage Correct
			0	1
Step 0	admitted_to_hospital_E1_C1_	0	0	34	0
		1	0	59	100
	Overall Percentage				63.4409
a. Constant is included in the model.
b. The cut value is ,500
Variables in the Equation
		B	S.E.	Wald	df	Sig.	Exp(B)
Step 0	Constant	0.551177	0.215316	6.55285	1	0.0104716	1.73529
Variables not in the Equation
			Score	df	Sig.
Step 0	Variables	Age_E1_C1_	16.9122	1	3.91482e-05
		Sex_E1_C1_	7.08977	1	0.00775253
		bmi_E1_C1_	0.0112303	1	0.915604
		riskfactors_category	8.10276	1	0.00441979
		covid_positive_E1_C1_	1.70483	1	0.191658
		median_NIP	1.62119	1	0.202926
	Overall Statistics		28.9516	6	6.21347e-05
Block 1: Method = Enter
Omnibus Tests of Model Coefficients
		Chi-square	df	Sig.
Step 1	Step	33.2958	6	9.19722e-06
	Block	33.2958	6	9.19722e-06
	Model	33.2958	6	9.19722e-06
Model Summary
Step	-2 Log likelihood	Cox & Snell R Square	Nagelkerke R Square
1	88,826a	0.30094	0.411669
a. Estimation terminated at iteration number 5 because parameter estimates changed by less than ,001.
Classification Tablea
Observed			Predicted
			admitted_to_hospital_E1_C1_		Percentage Correct
			0	1
Step 1	admitted_to_hospital_E1_C1_	0	22	12	64.7059
		1	7	52	88.1356
	Overall Percentage				79.5699
a. The cut value is ,500
Variables in the Equation
		B	S.E.	Wald	df	Sig.	Exp(B)	95% C.I.for EXP(B)
								Lower	Upper
Step 1a	Age_E1_C1_	0.0777897	0.024258	10.2833	1	0.00134238	1.0809	1.03071	1.13353
	Sex_E1_C1_	1.31432	0.558936	5.52941	1	0.0186994	3.72222	1.24462	11.1319
	bmi_E1_C1_	0.0463625	0.0420261	1.21701	1	0.269947	1.04745	0.964633	1.13739
	riskfactors_category	-0.119974	0.505141	0.0564087	1	0.812265	0.886944	0.329549	2.38711
	covid_positive_E1_C1_	1.30504	0.635185	4.2213	1	0.0399196	3.68783	1.06194	12.8068
	median_NIP	-0.0586433	0.365692	0.0257161	1	0.872596	0.943043	0.460526	1.93112
	Constant	-6.20952	1.97242	9.91102	1	0.00164292	0.00201021
a. Variable(s) entered on step 1: Age_E1_C1_, Sex_E1_C1_, bmi_E1_C1_, riskfactors_category, covid_positive_E1_C1_, median_NIP.
LOGISTIC REGRESSION VARIABLES admitted_to_hospital_E1_C1_
/METHOD=ENTER Age_E1_C1_ Sex_E1_C1_ bmi_E1_C1_ riskfactors_category covid_positive_E1_C1_
median_PEP
/PRINT=CI(95)
/CRITERIA=PIN(0.05) POUT(0.10) ITERATE(20) CUT(0.5).
Logistic Regression
Notes
Output Created		30-APR-2021 15:05:39
Comments
Input	Data	C:\Users\johma821\Desktop\Covidflux\Sammanställd data\covidflux_20210322 skarp analys.sav
	Active Dataset	DataSet1
	Filter	<none>
	Weight	<none>
	Split File	<none>
	N of Rows in Working Data File	95
Missing Value Handling	Definition of Missing	User-defined missing values are treated as missing
Syntax		LOGISTIC REGRESSION VARIABLES admitted_to_hospital_E1_C1_ /METHOD=ENTER Age_E1_C1_ Sex_E1_C1_ bmi_E1_C1_ riskfactors_category covid_positive_E1_C1_ median_PEP /PRINT=CI(95) /CRITERIA=PIN(0.05) POUT(0.10) ITERATE(20) CUT(0.5).
Resources	Processor Time	00:00:00,00
	Elapsed Time	00:00:00,00
Case Processing Summary
Unweighted Casesa		N	Percent
Selected Cases	Included in Analysis	93	97.8947
	Missing Cases	2	2.10526
	Total	95	100
Unselected Cases		0	0
Total		95	100
a. If weight is in effect, see classification table for the total number of cases.
Dependent Variable Encoding
Original Value	Internal Value
0	0
1	1
Block 0: Beginning Block
Classification Tablea,b
Observed			Predicted
			admitted_to_hospital_E1_C1_		Percentage Correct
			0	1
Step 0	admitted_to_hospital_E1_C1_	0	0	34	0
		1	0	59	100
	Overall Percentage				63.4409
a. Constant is included in the model.
b. The cut value is ,500
Variables in the Equation
		B	S.E.	Wald	df	Sig.	Exp(B)
Step 0	Constant	0.551177	0.215316	6.55285	1	0.0104716	1.73529
Variables not in the Equation
			Score	df	Sig.
Step 0	Variables	Age_E1_C1_	16.9122	1	3.91482e-05
		Sex_E1_C1_	7.08977	1	0.00775253
		bmi_E1_C1_	0.0112303	1	0.915604
		riskfactors_category	8.10276	1	0.00441979
		covid_positive_E1_C1_	1.70483	1	0.191658
		median_PEP	5.88097e-05	1	0.993881
	Overall Statistics		29.3394	6	5.24677e-05
Block 1: Method = Enter
Omnibus Tests of Model Coefficients
		Chi-square	df	Sig.
Step 1	Step	33.7421	6	7.54438e-06
	Block	33.7421	6	7.54438e-06
	Model	33.7421	6	7.54438e-06
Model Summary
Step	-2 Log likelihood	Cox & Snell R Square	Nagelkerke R Square
1	88,379a	0.304287	0.416248
a. Estimation terminated at iteration number 5 because parameter estimates changed by less than ,001.
Classification Tablea
Observed			Predicted
			admitted_to_hospital_E1_C1_		Percentage Correct
			0	1
Step 1	admitted_to_hospital_E1_C1_	0	22	12	64.7059
		1	7	52	88.1356
	Overall Percentage				79.5699
a. The cut value is ,500
Variables in the Equation
		B	S.E.	Wald	df	Sig.	Exp(B)	95% C.I.for EXP(B)
								Lower	Upper
Step 1a	Age_E1_C1_	0.0796174	0.0239262	11.0731	1	0.000875896	1.08287	1.03326	1.13486
	Sex_E1_C1_	1.22496	0.567388	4.66101	1	0.030855	3.40401	1.11951	10.3503
	bmi_E1_C1_	0.0456292	0.0421387	1.17253	1	0.278882	1.04669	0.963714	1.1368
	riskfactors_category	-0.115088	0.50345	0.0522578	1	0.81918	0.891287	0.332262	2.39086
	covid_positive_E1_C1_	1.30176	0.613542	4.50167	1	0.0338618	3.67576	1.10433	12.2348
	median_PEP	0.261277	0.38919	0.450689	1	0.502008	1.29859	0.605608	2.78452
	Constant	-6.39217	1.88555	11.4927	1	0.000698689	0.00167461
a. Variable(s) entered on step 1: Age_E1_C1_, Sex_E1_C1_, bmi_E1_C1_, riskfactors_category, covid_positive_E1_C1_, median_PEP.
LOGISTIC REGRESSION VARIABLES admitted_to_hospital_E1_C1_
/METHOD=ENTER Age_E1_C1_ Sex_E1_C1_ bmi_E1_C1_ riskfactors_category covid_positive_E1_C1_
median_EtCO2
/PRINT=CI(95)
/CRITERIA=PIN(0.05) POUT(0.10) ITERATE(20) CUT(0.5).
Logistic Regression
Notes
Output Created		30-APR-2021 15:05:56
Comments
Input	Data	C:\Users\johma821\Desktop\Covidflux\Sammanställd data\covidflux_20210322 skarp analys.sav
	Active Dataset	DataSet1
	Filter	<none>
	Weight	<none>
	Split File	<none>
	N of Rows in Working Data File	95
Missing Value Handling	Definition of Missing	User-defined missing values are treated as missing
Syntax		LOGISTIC REGRESSION VARIABLES admitted_to_hospital_E1_C1_ /METHOD=ENTER Age_E1_C1_ Sex_E1_C1_ bmi_E1_C1_ riskfactors_category covid_positive_E1_C1_ median_EtCO2 /PRINT=CI(95) /CRITERIA=PIN(0.05) POUT(0.10) ITERATE(20) CUT(0.5).
Resources	Processor Time	00:00:00,02
	Elapsed Time	00:00:00,01
Case Processing Summary
Unweighted Casesa		N	Percent
Selected Cases	Included in Analysis	91	95.7895
	Missing Cases	4	4.21053
	Total	95	100
Unselected Cases		0	0
Total		95	100
a. If weight is in effect, see classification table for the total number of cases.
Dependent Variable Encoding
Original Value	Internal Value
0	0
1	1
Block 0: Beginning Block
Classification Tablea,b
Observed			Predicted
			admitted_to_hospital_E1_C1_		Percentage Correct
			0	1
Step 0	admitted_to_hospital_E1_C1_	0	0	33	0
		1	0	58	100
	Overall Percentage				63.7363
a. Constant is included in the model.
b. The cut value is ,500
Variables in the Equation
		B	S.E.	Wald	df	Sig.	Exp(B)
Step 0	Constant	0.563935	0.218047	6.68897	1	0.00970112	1.75758
Variables not in the Equation
			Score	df	Sig.
Step 0	Variables	Age_E1_C1_	15.9675	1	6.44396e-05
		Sex_E1_C1_	8.49056	1	0.00356994
		bmi_E1_C1_	0.00233924	1	0.961425
		riskfactors_category	7.35354	1	0.0066931
		covid_positive_E1_C1_	2.3568	1	0.124737
		median_EtCO2	1.21593	1	0.270161
	Overall Statistics		29.9888	6	3.95009e-05
Block 1: Method = Enter
Omnibus Tests of Model Coefficients
[truncated: 191 more rows]
