# Supplementary material for: Physiological respiratory parameters in pre-hospital patients with suspected COVID-19: A prospective cohort study
Source: PLoS One. 2021 Sep 2;16(9):e0257018. doi: 10.1371/journal.pone.0257018 (PMC8412304; doi:10.1371/journal.pone.0257018)
Supplement: S7 Dataset — (XLSX) [file pone.0257018.s007.xlsx]

## Sheet: covidflux_20210322 skarp analys
Study_Subject_ID	Protocol_ID	date_E1_C1_	time_E1_C1_	Sex_E1_C1_	Age_E1_C1_	Weight_E1_C1_	Length_E1_C1_	bmi_E1_C1_	riskfactor_hypertension_E1_C1_	riskfactor_diabetes_E1_C1_	riskfactor_coronaryheartdisease_	riskfactor_copd_E1_C1_	riskfactor_cancer_E1_C1_	riscfactor_kidneydisease_E1_C1_	riskfactor_liverdisease_E1_C1_	riskfactor_cerebrovaskulardiseas	riskfactor_BMI_25_E1_C1_	riskfactor_BMI_30_E1_C1_	riskfactor_BMI_35_E1_C1_	riskfactor_BM_40_E1_C1_	riskfactor_heartfailure_E1_C1_	body_temperature_E1_C1_	cough_E1_C1_	dyspnea_E1_C1_	runny_nose_E1_C1_	sore_throat_E1_C1_	saturation_E1_C1_	pulse_E1_C1_	respiratory_rate_E1_C1_	covid_positive_E1_C1_	other_pneumonia_E1_C1_	subsequent_care_E1_C1_	admitted_to_hospital_E1_C1_	oxygen_E1_C1_	NIV_E1_C1_	dexamethasone_E1_C1_	Remdesivir_E1_C1_	other_rescue_therapy_E1_C1_	admitted_to_ICU_E1_C1_	ICU_neuropathy_myopathy_E1_C1_	time_inclusion_to_ICU_admission_	time_inclusion_to_ICU_admission0	time_in_ICU_d_E1_C1_	Time_in_ICU_h_E1_C1_	ventilator_E1_C1_	time_on_ventilator_d_E1_C1_	time_on_ventilator_h_E1_C1_	time_in_hospital_d_E1_C1_	time_in_hospital_h_E1_C1_
1001	Cavent_Covid - Caven COVID-19					81	173	27.0641	0	0	0	0	0	0	0	0	1	0	0	0	0	37.5	1	1	0	1	99	150	17	0	3	2	1	0	NA	0	0	0	0	NA	NA	NA	NA	NA	NA	NA	NA	5	1
1003	Cavent_Covid - Caven COVID-19					95	175	31.0204	0	0	0	0	0	0	0	0	0	1	0	0	0	38.4	1	1	0	0	90	105	30	1	1	2	1	1	0	0	0	0	0	NA	NA	NA	NA	NA	NA	NA	NA	6	3
1004	Cavent_Covid - Caven COVID-19					71	161	27.3909	1	0	0	0	0	0	0	0	1	0	0	0	0	37.5	0	1	0	0	99	80	20	0	1	1	0	NA	NA	NA	NA	NA	NA	NA	NA	NA	NA	NA	NA	NA	NA	NA	NA
1005	Cavent_Covid - Caven COVID-19					101	180	31.1728	1	0	0	0	0	0	0	0	0	1	0	0	0	38.8	1	1	0	1	92	122	23	1	1	2	1	1	1	0	0	0	1	0	2	21	5	7	0	NA	NA	25	23
1006	Cavent_Covid - Caven COVID-19					59	159	23.3377	0	0	0	0	1	1	0	0	0	0	0	0	1	36.7	0	1	0	0	88	62	22	0	1	2	0	NA	NA	NA	NA	NA	NA	NA	NA	NA	NA	NA	NA	NA	NA	NA	NA
1008	Cavent_Covid - Caven COVID-19					81	170	28.0277	0	0	0	0	0	0	0	0	1	0	0	0	0	37.9	0	1	0	0	99	95	16	1	1	1	0	NA	NA	NA	NA	NA	NA	NA	NA	NA	NA	NA	NA	NA	NA	NA	NA
1009	Cavent_Covid - Caven COVID-19					95	183	28.3675	0	0	0	0	0	0	0	0	1	0	0	0	0	39.5	1	1	0	0	94	120	32	1	3	2	1	1	0	0	0	0	0	NA	NA	NA	NA	NA	NA	NA	NA	5	4
1011	Cavent_Covid - Caven COVID-19					100	180	30.8642	0	0	0	0	0	0	0	0	0	1	0	0	0	38.3	0	1	0	0	100	130	36	1	1	2	1	0	NA	0	0	0	0	NA	NA	NA	NA	NA	NA	NA	NA	4	15
1012	Cavent_Covid - Caven COVID-19					98	176	31.6374	1	0	0	0	0	0	0	0	0	1	0	0	0	39.2	1	1	0	0	95	110	18	1	1	2	0	NA	NA	NA	NA	NA	NA	NA	NA	NA	NA	NA	NA	NA	NA	NA	NA
1013	Cavent_Covid - Caven COVID-19					95	183	28.3675	0	0	0	0	0	0	0	0	1	0	0	0	0	39.2	1	1	1	1	92	117	20	1	1	2	1	1	0	0	0	0	0	NA	NA	NA	NA	NA	NA	NA	NA	7	15
1014	Cavent_Covid - Caven COVID-19					80	166	29.0318	1	0	0	0	1	0	0	0	1	0	0	0	1	37.6	1	1	0	0	96	76	24	1	1	2	1	1	0	0	0	0	0	NA	NA	NA	NA	NA	NA	NA	NA	16	5
1015	Cavent_Covid - Caven COVID-19					83	154	34.9975	1	1	1	1	0	1	0	0	0	1	0	0	1	37.3	1	1	0	NA	75	70	30	1	1	2	1	1	1	0	0	0	1	0	0	2	2	18	0	NA	NA	2	20
1018	Cavent_Covid - Caven COVID-19					135	177	43.0911	0	0	0	0	0	0	0	0	0	0	0	1	0	37.6	1	0	0	0	94	105	22	1	1	2	1	1	0	0	0	0	0	NA	NA	NA	NA	NA	NA	NA	NA	2	7
1020	Cavent_Covid - Caven COVID-19					77	167	27.6095	0	1	0	0	0	0	1	0	1	0	0	0	0	37.9	1	1	0	0	95	100	16	0	1	2	0	NA	NA	NA	NA	NA	NA	NA	NA	NA	NA	NA	NA	NA	NA	NA	NA
1021	Cavent_Covid - Caven COVID-19					70	178	22.0932	1	0	0	0	0	0	0	0	0	0	0	0	1	36.8	1	1	0	0	82	80	28	0	2	2	1	1	0	0	0	0	0	NA	NA	NA	NA	NA	NA	NA	NA	26	22
1022	Cavent_Covid - Caven COVID-19					92	183	27.4717	0	0	0	0	0	0	0	0	1	0	0	0	0	39.3	1	1	1	0	93	97	24	1	1	1	1	0	NA	0	0	0	0	NA	NA	NA	NA	NA	NA	NA	NA	2	15
1023	Cavent_Covid - Caven COVID-19					46	165	16.8962	0	0	0	0	0	1	0	0	0	0	0	0	1	37.4	1	1	0	0	93	87	25	0	1	2	1	1	0	0	0	0	0	NA	NA	NA	NA	NA	NA	NA	NA	4	19
1024	Cavent_Covid - Caven COVID-19					57	164	21.1927	0	0	0	0	0	0	0	0	0	0	0	0	0	36.7	1	1	0	0	98	88	16	0	1	2	0	NA	NA	NA	NA	NA	NA	NA	NA	NA	NA	NA	NA	NA	NA	NA	NA
1026	Cavent_Covid - Caven COVID-19					80	163	30.1103	1	1	0	0	1	0	0	0	0	1	0	0	0	39.7	0	0	0	0	99	95	24	1	1	2	1	1	0	1	0	0	0	NA	NA	NA	NA	NA	NA	NA	NA	15	20
1027	Cavent_Covid - Caven COVID-19					70	161	27.0051	1	0	0	0	0	0	0	0	1	0	0	0	0	37.2	0	1	1	1	99	80	25	0	1	1	1	0	NA	0	0	0	0	NA	NA	NA	NA	NA	NA	NA	NA	8	6
1028	Cavent_Covid - Caven COVID-19					58	162	22.1003	1	0	0	0	0	0	0	0	0	0	0	0	0	38	0	0	0	0	88	89	20	0	1	2	1	1	0	0	0	0	0	NA	NA	NA	NA	NA	NA	NA	NA	6	5
1029	Cavent_Covid - Caven COVID-19					100	178	31.5617	1	1	0	0	0	0	0	1	0	1	0	0	0	39.2	1	0	0	0	90	90	11	0	1	2	1	0	NA	0	0	0	0	NA	NA	NA	NA	NA	NA	NA	NA	4	19
1030	Cavent_Covid - Caven COVID-19					82	178	25.8806	0	0	0	0	0	0	0	0	1	0	0	0	0	38.5	1	0	0	0	99	95	20	0	1	1	0	NA	NA	NA	NA	NA	NA	NA	NA	NA	NA	NA	NA	NA	NA	NA	NA
1034	Cavent_Covid - Caven COVID-19					70	173	23.3887	1	0	1	0	1	0	0	0	0	0	0	0	0	36.8	0	1	0	0	96	62	30	0	1	2	1	0	NA	0	0	0	0	NA	NA	NA	NA	NA	NA	NA	NA	10	3
1035	Cavent_Covid - Caven COVID-19					64	163	24.0882	1	0	1	0	1	0	0	0	0	0	0	0	0	37	1	1	1	1	98	97	16	0	1	2	0	NA	NA	NA	NA	NA	NA	NA	NA	NA	NA	NA	NA	NA	NA	NA	NA
1036	Cavent_Covid - Caven COVID-19					133	175	43.4286	0	0	0	0	0	0	0	0	0	0	0	1	0	37.2	0	1	0	0	97	92	16	0	1	1	0	NA	NA	NA	NA	NA	NA	NA	NA	NA	NA	NA	NA	NA	NA	NA	NA
1037	Cavent_Covid - Caven COVID-19					82	182	24.7555	0	0	0	0	0	0	0	0	0	0	0	0	0	37.3	0	0	1	1	99	88	14	0	1	2	0	NA	NA	NA	NA	NA	NA	NA	NA	NA	NA	NA	NA	NA	NA	NA	NA
1039	Cavent_Covid - Caven COVID-19					60	160	23.4375	0	0	0	1	0	0	0	0	0	0	0	0	0	37.1	1	1	0	0	93	93	28	0	1	2	1	0	NA	0	0	0	0	NA	NA	NA	NA	NA	NA	NA	NA	2	18
1042	Cavent_Covid - Caven COVID-19					110	161	42.4366	1	1	0	1	1	0	0	0	0	0	0	1	1	37	1	1	1	0	91	80	26	0	1	2	0	NA	NA	NA	NA	NA	NA	NA	NA	NA	NA	NA	NA	NA	NA	NA	NA
1043	Cavent_Covid - Caven COVID-19					68	182	20.5289	0	1	1	0	0	0	0	0	0	0	0	0	0	36.8	1	0	0	1	98	66	18	0	1	2	0	NA	NA	NA	NA	NA	NA	NA	NA	NA	NA	NA	NA	NA	NA	NA	NA
1044	Cavent_Covid - Caven COVID-19					75	165	27.5482	1	1	0	0	0	0	0	1	1	0	0	0	0	37.8	0	0	0	0	98	82	19	0	1	2	1	0	NA	0	0	0	0	NA	NA	NA	NA	NA	NA	NA	NA	4	22
1045	Cavent_Covid - Caven COVID-19					NA	NA	NA	0	0	0	0	0	0	0	0	NA	NA	NA	NA	0	37.1	0	1	0	0	92	75	18	0	1	2	0	NA	NA	NA	NA	NA	NA	NA	NA	NA	NA	NA	NA	NA	NA	NA	NA
1046	Cavent_Covid - Caven COVID-19					75	173	25.0593	0	0	0	0	0	0	0	0	1	0	0	0	0	41	1	0	0	0	100	146	26	0	1	2	0	NA	NA	NA	NA	NA	NA	NA	NA	NA	NA	NA	NA	NA	NA	NA	NA
1047	Cavent_Covid - Caven COVID-19					67	160	26.1719	1	1	1	0	0	1	0	0	1	0	0	0	1	36.5	1	1	0	0	89	73	20	0	1	2	1	0	NA	0	0	0	0	NA	NA	NA	NA	NA	NA	NA	NA	4	23
1048	Cavent_Covid - Caven COVID-19					75	173	25.0593	0	0	0	0	0	0	0	0	1	0	0	0	0	37.8	1	1	0	0	96	90	13	1	1	1	0	NA	NA	NA	NA	NA	NA	NA	NA	NA	NA	NA	NA	NA	NA	NA	NA
1049	Cavent_Covid - Caven COVID-19					70	150	31.1111	1	1	0	0	0	0	0	0	0	1	0	0	1	36.8	1	1	1	0	98	69	26	1	1	2	1	1	0	0	0	0	0	NA	NA	NA	NA	NA	NA	NA	NA	11	2
1050	Cavent_Covid - Caven COVID-19					88	172	29.7458	0	0	0	0	0	0	0	0	1	0	0	0	0	37.9	1	1	0	1	92	100	38	1	1	2	1	1	0	1	0	0	0	NA	NA	NA	NA	NA	NA	NA	NA	11	0
1051	Cavent_Covid - Caven COVID-19					63	162	24.0055	0	0	0	0	0	0	0	0	0	0	0	0	0	37.4	1	1	1	0	89	94	20	0	1	2	1	0	NA	0	0	0	0	NA	NA	NA	NA	NA	NA	NA	NA	2	2
1052	Cavent_Covid - Caven COVID-19					89	170	30.7958	1	0	1	0	0	0	0	0	0	1	0	0	0	37.2	0	1	0	0	94	95	22	0	1	2	1	0	NA	0	0	0	0	NA	NA	NA	NA	NA	NA	NA	NA	5	7
1053	Cavent_Covid - Caven COVID-19					65	156	26.7094	0	0	0	0	0	0	0	0	0	0	0	0	0	37.5	1	1	1	0	98	72	17	1	1	2	0	NA	NA	NA	NA	NA	NA	NA	NA	NA	NA	NA	NA	NA	NA	NA	NA
1054	Cavent_Covid - Caven COVID-19					135	190	37.3961	0	0	0	0	0	0	0	0	0	0	1	0	1	37.7	1	1	1	0	97	138	40	0	1	2	1	1	0	0	0	0	1	1	1	10	16	14	1	11	19	34	23
1055	Cavent_Covid - Caven COVID-19					60	166	21.7738	1	0	1	0	0	0	0	0	0	0	0	0	1	36.4	0	1	0	0	94	71	30	0	2	2	1	1	0	0	0	0	0	NA	NA	NA	NA	NA	NA	NA	NA	39	1
1056	Cavent_Covid - Caven COVID-19					81	162	30.8642	0	0	0	0	0	0	0	0	0	1	0	0	0	37.5	1	1	0	0	92	115	30	1	1	2	1	1	0	1	0	0	0	NA	NA	NA	NA	NA	NA	NA	NA	4	3
1058	Cavent_Covid - Caven COVID-19					70	185	20.4529	1	0	0	0	1	1	0	0	0	0	0	0	1	36.7	1	1	0	0	85	100	43	0	1	2	1	1	0	0	0	0	0	NA	NA	NA	NA	NA	NA	NA	NA	8	0
1059	Cavent_Covid - Caven COVID-19					100	182	30.1896	0	0	0	0	0	0	0	0	0	1	0	0	0	39.6	0	0	0	1	96	100	18	0	1	1	0	NA	NA	NA	NA	NA	NA	NA	NA	NA	NA	NA	NA	NA	NA	NA	NA
1061	Cavent_Covid - Caven COVID-19					115	165	42.2406	1	0	0	0	0	0	0	0	0	0	0	1	0	37.8	1	1	1	0	93	90	22	1	1	2	1	1	0	1	1	0	0	NA	NA	NA	NA	NA	NA	NA	NA	4	8
1062	Cavent_Covid - Caven COVID-19					50	150	22.2222	1	1	0	0	0	0	0	1	0	0	0	0	0	36.5	1	0	1	1	93	130	25	1	1	2	1	1	1	1	1	0	0	NA	NA	NA	NA	NA	NA	NA	NA	7	3
1063	Cavent_Covid - Caven COVID-19					87	170	30.1038	0	0	0	0	0	0	0	0	0	1	1	1	0	37.9	1	1	1	1	98	97	10	1	1	1	0	NA	NA	NA	NA	NA	NA	NA	NA	NA	NA	NA	NA	NA	NA	NA	NA
1065	Cavent_Covid - Caven COVID-19					72	170	24.9135	1	0	0	0	0	0	0	0	0	0	0	0	0	37	1	1	0	1	98	73	20	0	1	2	0	NA	NA	NA	NA	NA	NA	NA	NA	NA	NA	NA	NA	NA	NA	NA	NA
1066	Cavent_Covid - Caven COVID-19					90	182	27.1706	0	0	0	0	0	0	0	0	1	0	0	0	0	39.2	1	1	1	1	91	105	30	1	1	2	1	1	0	1	1	0	0	NA	NA	NA	NA	NA	NA	NA	NA	10	20
1067	Cavent_Covid - Caven COVID-19					83	180	25.6173	0	0	0	0	0	0	0	0	1	0	0	0	0	36.8	1	1	1	0	99	56	16	1	1	2	1	0	NA	0	0	0	0	NA	NA	NA	NA	NA	NA	NA	NA	0	22
1068	Cavent_Covid - Caven COVID-19					85	171	29.0688	0	0	0	0	0	0	0	0	1	0	0	0	0	NA	1	1	1	0	96	100	16	1	1	1	1	1	0	1	0	0	0	NA	NA	NA	NA	NA	NA	NA	NA	10	23
1069	Cavent_Covid - Caven COVID-19					107	176	34.5429	1	0	1	0	0	0	0	0	0	1	0	0	0	39.1	0	1	0	0	94	115	20	0	1	2	1	0	NA	0	0	0	0	NA	NA	NA	NA	NA	NA	NA	NA	7	2
1070	Cavent_Covid - Caven COVID-19					73	173	24.3911	1	0	0	0	1	0	0	0	0	0	0	0	0	37.8	1	1	0	0	97	85	20	1	1	1	0	NA	NA	NA	NA	NA	NA	NA	NA	NA	NA	NA	NA	NA	NA	NA	NA
1071	Cavent_Covid - Caven COVID-19					70	155	29.1363	0	0	0	0	0	0	0	0	1	0	0	0	0	37	1	1	1	1	99	70	24	0	1	1	0	NA	NA	NA	NA	NA	NA	NA	NA	NA	NA	NA	NA	NA	NA	NA	NA
1072	Cavent_Covid - Caven COVID-19					73	178	23.04	0	0	0	0	0	0	0	0	0	0	0	0	0	38.5	0	0	0	0	97	92	16	0	1	1	0	NA	NA	NA	NA	NA	NA	NA	NA	NA	NA	NA	NA	NA	NA	NA	NA
1074	Cavent_Covid - Caven COVID-19					71	175	23.1837	0	0	0	0	0	0	0	0	0	0	0	0	0	38	1	1	1	1	98	90	20	1	1	2	0	NA	NA	NA	NA	NA	NA	NA	NA	NA	NA	NA	NA	NA	NA	NA	NA
1075	Cavent_Covid - Caven COVID-19					86	167	30.8365	0	0	0	0	0	0	0	0	0	1	0	0	0	39	1	0	0	0	97	107	15	1	1	1	0	NA	NA	NA	NA	NA	NA	NA	NA	NA	NA	NA	NA	NA	NA	NA	NA
1076	Cavent_Covid - Caven COVID-19					NA	165	NA	0	0	0	0	0	0	0	0	NA	NA	NA	NA	0	38.7	1	1	1	1	96	110	13	1	1	1	0	NA	NA	NA	NA	NA	NA	NA	NA	NA	NA	NA	NA	NA	NA	NA	NA
1077	Cavent_Covid - Caven COVID-19					100	185	29.2184	1	0	0	0	0	0	0	0	1	0	0	0	0	38.4	1	1	1	1	95	90	20	1	1	2	1	1	0	0	0	0	0	NA	NA	NA	NA	NA	NA	NA	NA	6	5
1079	Cavent_Covid - Caven COVID-19					65	161	25.0762	0	0	0	0	0	0	0	0	1	0	0	0	0	37.5	1	1	1	1	99	98	16	0	1	1	0	NA	NA	NA	NA	NA	NA	NA	NA	NA	NA	NA	NA	NA	NA	NA	NA
1080	Cavent_Covid - Caven COVID-19					143	180	44.1358	0	0	0	0	0	0	0	0	0	0	0	1	0	38	1	1	0	0	100	105	20	1	1	1	0	NA	NA	NA	NA	NA	NA	NA	NA	NA	NA	NA	NA	NA	NA	NA	NA
1082	Cavent_Covid - Caven COVID-19					75	160	29.2969	0	0	0	0	0	0	0	0	1	0	0	0	0	38.8	1	1	0	1	92	153	35	1	1	2	1	1	0	0	0	0	0	NA	NA	NA	NA	NA	NA	NA	NA	0	23
1083	Cavent_Covid - Caven COVID-19					77	154	32.4675	1	0	0	1	0	0	0	0	0	1	0	0	0	38.4	1	1	1	0	89	125	33	0	2	2	1	1	0	0	0	0	0	NA	NA	NA	NA	NA	NA	NA	NA	12	23
1084	Cavent_Covid - Caven COVID-19					73.5	186	21.2452	1	1	0	0	0	0	0	0	0	0	0	0	0	38.9	0	0	0	0	55	118	40	1	1	2	1	1	1	0	0	0	1	0	0	1	11	17	1	11	2	11	18
1085	Cavent_Covid - Caven COVID-19					64	167	22.9481	1	1	1	0	0	0	0	0	0	0	0	0	1	37.4	0	1	0	0	85	87	32	0	1	2	1	1	0	0	0	0	0	NA	NA	NA	NA	NA	NA	NA	NA	6	17
1086	Cavent_Covid - Caven COVID-19					130	174	42.9383	0	0	0	0	0	0	0	0	0	0	0	1	0	38.1	1	0	1	1	96	85	24	1	1	2	1	1	0	0	0	0	0	NA	NA	NA	NA	NA	NA	NA	NA	3	2
1087	Cavent_Covid - Caven COVID-19					73	179	22.7833	0	0	0	0	0	0	0	0	0	0	0	0	0	37.3	0	1	0	0	93	60	16	1	1	1	0	NA	NA	NA	NA	NA	NA	NA	NA	NA	NA	NA	NA	NA	NA	NA	NA
1088	Cavent_Covid - Caven COVID-19					90	177	28.7274	0	0	0	0	0	0	0	0	1	0	0	0	0	39.4	1	1	1	1	94	112	20	1	1	2	1	1	0	1	1	0	0	NA	NA	NA	NA	NA	NA	NA	NA	9	19
1089	Cavent_Covid - Caven COVID-19					50	150	22.2222	1	1	0	0	0	0	0	1	0	0	0	0	0	38.8	1	0	0	0	75	130	34	1	1	2	1	1	0	1	1	0	1	0	0	5	12	13	1	11	18	12	18
1090	Cavent_Covid - Caven COVID-19					69	179	21.5349	1	0	0	0	1	0	0	0	0	0	0	0	0	37.1	1	0	0	1	97	76	16	1	1	2	1	0	NA	1	0	0	0	NA	NA	NA	NA	NA	NA	NA	NA	85	22
1091	Cavent_Covid - Caven COVID-19					76	181	23.1983	1	0	1	0	0	0	0	1	0	0	0	0	0	36.4	1	1	0	0	88	70	34	1	1	2	1	1	0	0	0	0	0	NA	NA	NA	NA	NA	NA	NA	NA	5	3
1092	Cavent_Covid - Caven COVID-19					78	166	28.306	0	0	0	0	0	0	0	0	1	0	0	0	0	38.1	1	0	1	1	97	87	19	1	1	1	1	1	0	1	0	0	0	NA	NA	NA	NA	NA	NA	NA	NA	4	16
1093	Cavent_Covid - Caven COVID-19					78	170	26.9896	1	0	0	0	0	0	0	1	1	0	0	0	1	37.1	1	1	0	0	97	105	18	1	1	1	1	0	NA	0	0	0	0	NA	NA	NA	NA	NA	NA	NA	NA	5	1
1094	Cavent_Covid - Caven COVID-19					70	168	24.8016	0	0	0	0	0	0	0	0	0	0	0	0	0	37.2	1	1	1	0	100	95	20	0	1	2	1	0	NA	0	0	0	0	NA	NA	NA	NA	NA	NA	NA	NA	3	17
1096	Cavent_Covid - Caven COVID-19					80	162	30.4832	1	1	0	0	0	0	0	0	0	1	0	0	0	37.2	0	1	0	0	100	100	19	1	1	1	0	NA	NA	NA	NA	NA	NA	NA	NA	NA	NA	NA	NA	NA	NA	NA	NA
1097	Cavent_Covid - Caven COVID-19					64	172	21.6333	0	0	0	0	0	0	0	0	0	0	0	0	0	37.6	0	1	1	0	100	118	20	1	1	1	0	NA	NA	NA	NA	NA	NA	NA	NA	NA	NA	NA	NA	NA	NA	NA	NA
1098	Cavent_Covid - Caven COVID-19					155	180	47.8395	1	0	0	0	0	0	0	1	0	0	0	1	1	35.4	1	1	0	0	79	77	18	0	1	2	1	1	1	0	0	0	0	NA	NA	NA	NA	NA	NA	NA	NA	24	24
1099	Cavent_Covid - Caven COVID-19					118	161	45.5229	0	0	0	0	0	0	0	0	0	0	0	1	0	37.8	1	1	0	0	90	122	28	1	1	2	1	1	0	1	0	0	0	NA	NA	NA	NA	NA	NA	NA	NA	3	8
1100	Cavent_Covid - Caven COVID-19					82	178	25.8806	1	1	0	0	0	0	0	0	1	0	0	0	0	38.9	1	0	0	0	96	90	22	1	1	1	0	NA	NA	NA	NA	NA	NA	NA	NA	NA	NA	NA	NA	NA	NA	NA	NA
1101	Cavent_Covid - Caven COVID-19					99	158	39.6571	0	0	0	0	0	0	0	0	0	0	1	0	0	38.5	1	1	1	1	98	104	22	1	1	1	0	NA	NA	NA	NA	NA	NA	NA	NA	NA	NA	NA	NA	NA	NA	NA	NA
1102	Cavent_Covid - Caven COVID-19					84	186	24.2803	1	0	0	0	0	0	0	0	0	0	0	0	0	36.8	1	1	0	1	88	125	24	1	2	2	1	1	0	1	0	0	0	NA	NA	NA	NA	NA	NA	NA	NA	10	2
1103	Cavent_Covid - Caven COVID-19					105	194	27.8988	0	1	1	0	0	1	0	0	1	0	0	0	0	37.3	1	1	1	0	88	115	40	1	1	2	1	1	0	1	1	0	1	0	2	7	1	22	0	NA	NA	27	1
1104	Cavent_Covid - Caven COVID-19					89	177	28.4082	0	0	0	0	0	0	0	0	1	0	0	0	0	39.8	1	1	0	0	94	79	16	1	1	2	1	1	0	0	0	0	0	NA	NA	NA	NA	NA	NA	NA	NA	2	23
1105	Cavent_Covid - Caven COVID-19					75	152	32.4619	1	0	0	0	0	0	0	0	0	1	0	0	0	38	1	1	1	1	96	78	18	1	1	2	1	0	NA	0	0	0	0	NA	NA	NA	NA	NA	NA	NA	NA	3	5
1106	Cavent_Covid - Caven COVID-19					82	173	27.3982	1	0	1	0	0	0	0	1	1	0	0	0	0	39.8	1	0	0	1	94	100	24	0	1	2	1	0	NA	0	0	0	0	NA	NA	NA	NA	NA	NA	NA	NA	5	17
1107	Cavent_Covid - Caven COVID-19					72	179	22.4712	1	0	0	0	0	0	0	0	0	0	0	0	0	39.8	1	1	1	1	92	108	30	1	1	2	1	1	0	1	0	0	1	0	3	4	3	0	0	NA	NA	13	22
1108	Cavent_Covid - Caven COVID-19					124	190	34.349	0	1	0	0	0	0	0	0	0	1	0	0	0	37.3	1	1	1	1	97	83	25	1	1	1	1	0	NA	0	0	0	0	NA	NA	NA	NA	NA	NA	NA	NA	6	2
1109	Cavent_Covid - Caven COVID-19					125	173	41.7655	1	1	0	0	0	0	0	0	0	0	0	1	0	36.8	1	1	1	1	100	112	32	1	1	1	0	NA	NA	NA	NA	NA	NA	NA	NA	NA	NA	NA	NA	NA	NA	NA	NA
1110	Cavent_Covid - Caven COVID-19					70	170	24.2215	1	0	0	0	0	0	0	0	0	0	0	0	0	40	1	1	0	0	82	110	35	1	1	2	1	1	1	1	0	0	1	0	0	3	9	4	1	2	14	22	6
1111	Cavent_Covid - Caven COVID-19					62.5	174	20.6434	1	0	1	0	0	1	0	0	0	0	0	0	1	37.4	1	1	1	1	97	96	10	0	1	1	0	NA	NA	NA	NA	NA	NA	NA	NA	NA	NA	NA	NA	NA	NA	NA	NA
1112	Cavent_Covid - Caven COVID-19					55	180	16.9753	1	0	0	0	1	0	0	1	0	0	0	0	0	38.3	1	1	0	0	95	105	25	0	1	2	1	0	NA	0	0	0	0	NA	NA	NA	NA	NA	NA	NA	NA	9	19
1113	Cavent_Covid - Caven COVID-19					70	188	19.8053	1	0	1	0	1	1	0	1	0	0	0	0	0	38.4	1	0	0	0	90	95	26	0	1	2	1	1	0	0	0	0	0	NA	NA	NA	NA	NA	NA	NA	NA	3	1
1114	Cavent_Covid - Caven COVID-19					78	175	25.4694	0	0	0	0	0	0	0	0	1	0	0	0	0	40.8	1	1	0	0	97	105	20	1	1	1	0	NA	NA	NA	NA	NA	NA	NA	NA	NA	NA	NA	NA	NA	NA	NA	NA
1115	Cavent_Covid - Caven COVID-19					76	161	29.3199	0	0	0	0	0	0	0	0	1	0	0	0	0	37.1	1	1	0	1	97	97	18	0	1	2	0	NA	NA	NA	NA	NA	NA	NA	NA	NA	NA	NA	NA	NA	NA	NA	NA
[truncated: 297 more columns]
